# Supplementary material for: N-(4-Bromo­phen­yl)-2-[(1-cyclo­hexyl­meth­yl-1H-1,2,4-triazol-3-yl)sulfanyl]­acetamide
Source: Acta Crystallogr Sect E Struct Rep Online. 2012 Apr 21;68(Pt 5):o1495. doi: 10.1107/S1600536812015991 (PMC3344604; doi:10.1107/S1600536812015991)
Supplement: Supplementary file 1 [file e-68-o1495-sup1.cif]

##############################################################################
#                                                                            #
# This CIF contains the data in a paper accepted for publication in          #
# Acta Crystallographica Section E. It conforms to the requirements of       #
# Notes for Authors for Acta Crystallographica Section E, and has been       #
# peer reviewed under the auspices of the IUCr Commission on Journals.       #
#                                                                            #
# Full details of the Crystallographic Information File format               #
# are given in the paper "The Crystallographic Information File (CIF):       #
# a New Standard Archive File for Crystallography" by S. R. Hall, F. H.      #
# Allen and I. D. Brown [Acta Cryst. (1991), A47, 655-685].                  #
#                                                                            #
# The current version of the core CIF dictionary is obtainable from          #
# ftp://ftp.iucr.org/pub/cif_core.dic.                                       #
#                                                                            #
# Software is freely available for graphical display of the structure(s)     #
# in this CIF. For information consult the CIF software page                 #
# http://www.iucr.org/resources/cif/software.                                #
#                                                                            #
# This file may be used for bona fide research purposes within the           #
# scientific community so long as proper attribution is given to the journal # 
# article from which it was obtained.                                        #
#                                                                            #
##############################################################################
data_I
_audit_creation_method     SHELXL-97
_chemical_name_systematic
;
<i>N</i>-(4-Bromophenyl)-2-[(1-cyclohexylmethyl-1<i>H</i>-1,2,4-triazol-
3-yl)sulfanyl]acetamide
;
_chemical_name_common     ?
_chemical_formula_moiety     'C17 H21 Br N4 O S'
_chemical_formula_sum     'C17 H21 Br N4 O S'
_chemical_formula_iupac     'C17 H21 Br N4 O S'
_chemical_formula_weight     409.35
_chemical_melting_point     398.80(10)
_symmetry_cell_setting     triclinic
_symmetry_space_group_name_H-M     'P -1'
_symmetry_space_group_name_Hall     '-P 1'
loop_
    _symmetry_equiv_pos_as_xyz
    'x, y, z'
    '-x, -y, -z'
_cell_length_a     7.2061(8)
_cell_length_b     9.5210(10)
_cell_length_c     14.2862(16)
_cell_angle_alpha     104.1320(10)
_cell_angle_beta     90.8040(10)
_cell_angle_gamma     95.8200(10)
_cell_volume     944.84(18)
_cell_formula_units_Z     2
_cell_measurement_reflns_used     2212
_cell_measurement_theta_min     2.34
_cell_measurement_theta_max     24.50
_cell_measurement_temperature     298(2)
_exptl_crystal_description     block
_exptl_crystal_colour     colourless
_exptl_crystal_size_max     0.25
_exptl_crystal_size_mid     0.16
_exptl_crystal_size_min     0.12
_exptl_crystal_density_diffrn     1.439
_exptl_crystal_density_meas     ?
_exptl_crystal_density_method     'not measured'
_exptl_crystal_F_000     420
_exptl_absorpt_coefficient_mu     2.297
_exptl_absorpt_correction_type     multi-scan
_exptl_absorpt_process_details     '(<i>SADABS</i>; Bruker, 1998)'
_exptl_absorpt_correction_T_min     0.5974
_exptl_absorpt_correction_T_max     0.7701
_exptl_special_details     ?
_diffrn_ambient_temperature     298(2)
_diffrn_radiation_type     MoK\a
_diffrn_radiation_wavelength     0.71073
_diffrn_radiation_source     'fine-focus sealed tube'
_diffrn_radiation_monochromator     graphite
_diffrn_measurement_device_type     'Bruker SMART CCD area-detector'
_diffrn_measurement_method     'phi and omega scans'
_diffrn_detector_area_resol_mean     ?
_diffrn_reflns_number     8793
_diffrn_reflns_av_R_equivalents     0.0250
_diffrn_reflns_av_sigmaI/netI     0.0423
_diffrn_reflns_theta_min     1.47
_diffrn_reflns_theta_max     27.00
_diffrn_reflns_theta_full     27.00
_diffrn_measured_fraction_theta_max     0.988
_diffrn_measured_fraction_theta_full     0.988
_diffrn_reflns_limit_h_min     -9
_diffrn_reflns_limit_h_max     8
_diffrn_reflns_limit_k_min     -12
_diffrn_reflns_limit_k_max     12
_diffrn_reflns_limit_l_min     -18
_diffrn_reflns_limit_l_max     18
_diffrn_standards_number     ?
_diffrn_standards_interval_count     ?
_diffrn_standards_interval_time     ?
_diffrn_standards_decay_%     ?
_refine_special_details
;
Refinement of <i>F</i>^2^ against ALL reflections. The weighted <i>R</i>-factor
<i>wR</i> and goodness of fit <i>S</i> are based on <i>F</i>^2^, conventional
<i>R</i>-factors <i>R</i> are based on <i>F</i>, with <i>F</i> set to zero for
negative <i>F</i>^2^. The threshold expression of <i>F</i>^2^ >
\s(<i>F</i>^2^) is used only for calculating <i>R</i>-factors(gt) <i>etc</i>.
and is not relevant to the choice of reflections for refinement.
<i>R</i>-factors based on <i>F</i>^2^ are statistically about twice as large
as those based on <i>F</i>, and <i>R</i>- factors based on ALL data will be
even larger.
;
_reflns_number_total     4076
_reflns_number_gt     2644
_reflns_threshold_expression     >2sigma(I)
_refine_ls_structure_factor_coef     Fsqd
_refine_ls_matrix_type     full
_refine_ls_R_factor_all     0.0719
_refine_ls_R_factor_gt     0.0379
_refine_ls_wR_factor_gt     0.0789
_refine_ls_wR_factor_ref     0.0917
_refine_ls_goodness_of_fit_ref     1.007
_refine_ls_restrained_S_all     1.007
_refine_ls_number_reflns     4076
_refine_ls_number_parameters     217
_refine_ls_number_restraints     0
_refine_ls_hydrogen_treatment     constr
_refine_ls_weighting_scheme     calc
_refine_ls_weighting_details
         'calc w=1/[\s^2^(Fo^2^)+(0.0382P)^2^+0.1448P] where P=(Fo^2^+2Fc^2^)/3'
_atom_sites_solution_hydrogens     geom
_atom_sites_solution_primary     direct
_atom_sites_solution_secondary     difmap
_refine_ls_shift/su_max     0.001
_refine_ls_shift/su_mean     0.000
_refine_diff_density_max     0.342
_refine_diff_density_min     -0.418
_refine_ls_extinction_method     none
_refine_ls_extinction_coef     ?
loop_
    _atom_type_symbol
    _atom_type_description
    _atom_type_scat_dispersion_real
    _atom_type_scat_dispersion_imag
    _atom_type_scat_source
    'C' 'C' 0.0033 0.0016
                         'International Tables Vol C Tables 4.2.6.8 and 6.1.1.4'
    'H' 'H' 0.0000 0.0000
                         'International Tables Vol C Tables 4.2.6.8 and 6.1.1.4'
    'N' 'N' 0.0061 0.0033
                         'International Tables Vol C Tables 4.2.6.8 and 6.1.1.4'
    'O' 'O' 0.0106 0.0060
                         'International Tables Vol C Tables 4.2.6.8 and 6.1.1.4'
    'S' 'S' 0.1246 0.1234
                         'International Tables Vol C Tables 4.2.6.8 and 6.1.1.4'
    'Br' 'Br' -0.2901 2.4595
                         'International Tables Vol C Tables 4.2.6.8 and 6.1.1.4'
_computing_data_collection     'SMART (Bruker, 1998)'
_computing_cell_refinement     'SAINT (Bruker, 1998)'
_computing_data_reduction     'SAINT (Bruker, 1998)'
_computing_structure_solution     'SHELXS97 (Sheldrick, 2008)'
_computing_structure_refinement     'SHELXL97 (Sheldrick, 2008)'
_computing_molecular_graphics     'SHELXTL (Sheldrick, 2008)'
_computing_publication_material     'SHELXTL (Sheldrick, 2008)'
loop_
    _atom_site_type_symbol
    _atom_site_label
    _atom_site_fract_x
    _atom_site_fract_y
    _atom_site_fract_z
    _atom_site_U_iso_or_equiv
    _atom_site_adp_type
    _atom_site_calc_flag
    _atom_site_refinement_flags
    _atom_site_occupancy
    _atom_site_symmetry_multiplicity
    _atom_site_disorder_assembly
    _atom_site_disorder_group
    Br Br1 1.07267(5) 0.57798(4) 0.86425(2) 0.07787(16) Uani d . 1 1 . .
    N N1 0.2679(3) 1.0737(2) 0.49703(17) 0.0506(6) Uani d . 1 1 . .
    N N2 0.1739(3) 0.9382(2) 0.60131(15) 0.0444(5) Uani d . 1 1 . .
    N N3 0.1580(3) 1.0832(2) 0.64012(16) 0.0461(5) Uani d . 1 1 . .
    N N4 0.4730(3) 0.6839(2) 0.59376(15) 0.0434(5) Uani d . 1 1 . .
    H H4 0.5020 0.7572 0.5696 0.052 Uiso calc R 1 1 . .
    O O1 0.2434(3) 0.5032(2) 0.59473(15) 0.0683(6) Uani d . 1 1 . .
    S S1 0.28308(9) 0.78377(7) 0.42896(5) 0.04868(18) Uani d . 1 1 . .
    C C1 0.2140(4) 1.1586(3) 0.5772(2) 0.0532(7) Uani d . 1 1 . .
    H H1 0.2151 1.2590 0.5881 0.064 Uiso calc R 1 1 . .
    C C2 0.0908(4) 1.1312(3) 0.7364(2) 0.0557(7) Uani d . 1 1 . .
    H H2A -0.0288 1.0766 0.7404 0.067 Uiso calc R 1 1 . .
    H H2B 0.0714 1.2333 0.7483 0.067 Uiso calc R 1 1 . .
    C C3 0.2247(4) 1.1117(3) 0.81422(19) 0.0537(7) Uani d . 1 1 . .
    H H3 0.2486 1.0092 0.7988 0.064 Uiso calc R 1 1 . .
    C C4 0.4098(4) 1.2034(4) 0.8179(2) 0.0726(9) Uani d . 1 1 . .
    H H4A 0.3883 1.3049 0.8277 0.087 Uiso calc R 1 1 . .
    H H4B 0.4685 1.1743 0.7565 0.087 Uiso calc R 1 1 . .
    C C5 0.5408(5) 1.1879(5) 0.8986(3) 0.0958(12) Uani d . 1 1 . .
    H H5A 0.5750 1.0892 0.8847 0.115 Uiso calc R 1 1 . .
    H H5B 0.6540 1.2537 0.9016 0.115 Uiso calc R 1 1 . .
    C C6 0.4501(7) 1.2220(5) 0.9949(3) 0.1066(14) Uani d . 1 1 . .
    H H6A 0.5329 1.2047 1.0440 0.128 Uiso calc R 1 1 . .
    H H6B 0.4294 1.3241 1.0124 0.128 Uiso calc R 1 1 . .
    C C7 0.2675(6) 1.1298(5) 0.9914(2) 0.0935(12) Uani d . 1 1 . .
    H H7A 0.2096 1.1578 1.0531 0.112 Uiso calc R 1 1 . .
    H H7B 0.2901 1.0285 0.9808 0.112 Uiso calc R 1 1 . .
    C C8 0.1356(5) 1.1455(4) 0.9123(2) 0.0755(9) Uani d . 1 1 . .
    H H8A 0.1012 1.2442 0.9268 0.091 Uiso calc R 1 1 . .
    H H8B 0.0227 1.0797 0.9098 0.091 Uiso calc R 1 1 . .
    C C9 0.2392(3) 0.9403(3) 0.51580(18) 0.0405(6) Uani d . 1 1 . .
    C C10 0.1917(4) 0.6457(3) 0.48677(19) 0.0465(6) Uani d . 1 1 . .
    H H10A 0.0761 0.6752 0.5154 0.056 Uiso calc R 1 1 . .
    H H10B 0.1590 0.5573 0.4363 0.056 Uiso calc R 1 1 . .
    C C11 0.3064(4) 0.6054(3) 0.56361(19) 0.0435(6) Uani d . 1 1 . .
    C C12 0.6046(3) 0.6588(2) 0.66041(17) 0.0397(6) Uani d . 1 1 . .
    C C13 0.7805(3) 0.7356(3) 0.66796(18) 0.0449(6) Uani d . 1 1 . .
    H H13 0.8052 0.8042 0.6320 0.054 Uiso calc R 1 1 . .
    C C14 0.9196(4) 0.7118(3) 0.72794(19) 0.0494(6) Uani d . 1 1 . .
    H H14 1.0376 0.7631 0.7319 0.059 Uiso calc R 1 1 . .
    C C15 0.8817(4) 0.6118(3) 0.78159(18) 0.0487(6) Uani d . 1 1 . .
    C C16 0.7086(4) 0.5367(3) 0.7767(2) 0.0575(7) Uani d . 1 1 . .
    H H16 0.6845 0.4700 0.8141 0.069 Uiso calc R 1 1 . .
    C C17 0.5691(4) 0.5594(3) 0.71644(19) 0.0548(7) Uani d . 1 1 . .
    H H17 0.4513 0.5082 0.7134 0.066 Uiso calc R 1 1 . .
loop_
    _atom_site_aniso_label
    _atom_site_aniso_U_11
    _atom_site_aniso_U_22
    _atom_site_aniso_U_33
    _atom_site_aniso_U_12
    _atom_site_aniso_U_13
    _atom_site_aniso_U_23
    Br1 0.0771(3) 0.0900(3) 0.0738(2) 0.01971(19) -0.02021(18) 0.03131(19)
    N1 0.0502(13) 0.0471(13) 0.0616(15) -0.0016(11) -0.0049(11) 0.0299(12)
    N2 0.0453(12) 0.0378(12) 0.0519(13) 0.0023(10) -0.0001(10) 0.0156(10)
    N3 0.0460(13) 0.0382(12) 0.0539(14) 0.0033(10) -0.0043(10) 0.0119(10)
    N4 0.0402(12) 0.0394(11) 0.0550(13) 0.0011(10) -0.0018(10) 0.0217(10)
    O1 0.0601(13) 0.0535(12) 0.0978(16) -0.0140(10) -0.0139(11) 0.0406(12)
    S1 0.0452(4) 0.0554(4) 0.0474(4) 0.0041(3) 0.0001(3) 0.0172(3)
    C1 0.0509(16) 0.0387(15) 0.074(2) 0.0001(13) -0.0130(15) 0.0247(15)
    C2 0.0510(17) 0.0502(16) 0.0640(19) 0.0086(13) 0.0011(14) 0.0091(14)
    C3 0.0556(17) 0.0485(16) 0.0580(17) 0.0070(13) 0.0034(14) 0.0145(13)
    C4 0.060(2) 0.087(2) 0.074(2) -0.0060(18) -0.0076(16) 0.0336(18)
    C5 0.070(2) 0.128(3) 0.098(3) -0.007(2) -0.025(2) 0.051(3)
    C6 0.123(4) 0.119(3) 0.076(3) 0.001(3) -0.031(3) 0.026(2)
    C7 0.126(4) 0.105(3) 0.056(2) 0.026(3) 0.008(2) 0.027(2)
    C8 0.083(2) 0.078(2) 0.066(2) 0.0134(19) 0.0163(19) 0.0176(18)
    C9 0.0322(13) 0.0427(14) 0.0492(15) -0.0013(11) -0.0073(11) 0.0191(12)
    C10 0.0425(15) 0.0378(14) 0.0566(16) -0.0001(11) -0.0033(12) 0.0087(12)
    C11 0.0409(15) 0.0342(13) 0.0544(16) 0.0046(11) 0.0007(12) 0.0086(12)
    C12 0.0415(14) 0.0355(13) 0.0446(14) 0.0055(11) 0.0020(11) 0.0141(11)
    C13 0.0465(15) 0.0410(14) 0.0498(15) -0.0022(12) -0.0011(12) 0.0192(12)
    C14 0.0428(15) 0.0464(15) 0.0581(17) -0.0043(12) -0.0051(13) 0.0153(13)
    C15 0.0555(17) 0.0498(16) 0.0436(15) 0.0113(14) -0.0053(12) 0.0149(12)
    C16 0.0617(19) 0.0613(18) 0.0582(18) -0.0004(15) 0.0003(15) 0.0343(15)
    C17 0.0482(16) 0.0591(17) 0.0623(18) -0.0054(14) 0.0002(14) 0.0298(15)
_geom_special_details
;
All e.s.d.'s (except the e.s.d. in the dihedral angle between two l.s. planes)
are estimated using the full covariance matrix. The cell e.s.d.'s are taken
into account individually in the estimation of e.s.d.'s in distances, angles
and torsion angles; correlations between e.s.d.'s in cell parameters are only
used when they are defined by crystal symmetry. An approximate (isotropic)
treatment of cell e.s.d.'s is used for estimating e.s.d.'s involving l.s.
planes.
;
loop_
    _geom_bond_atom_site_label_1
    _geom_bond_atom_site_label_2
    _geom_bond_site_symmetry_2
    _geom_bond_distance
    _geom_bond_publ_flag
    Br1 C15 . 1.903(2) ?
    N1 C1 . 1.319(3) ?
    N1 C9 . 1.357(3) ?
    N2 C9 . 1.319(3) ?
    N2 N3 . 1.373(3) ?
    N3 C1 . 1.324(3) ?
    N3 C2 . 1.447(3) ?
    N4 C11 . 1.353(3) ?
    N4 C12 . 1.412(3) ?
    N4 H4 . 0.8600 ?
    O1 C11 . 1.215(3) ?
    S1 C9 . 1.750(3) ?
    S1 C10 . 1.793(3) ?
    C1 H1 . 0.9300 ?
    C2 C3 . 1.519(4) ?
    C2 H2A . 0.9700 ?
    C2 H2B . 0.9700 ?
    C3 C4 . 1.512(4) ?
    C3 C8 . 1.525(4) ?
    C3 H3 . 0.9800 ?
    C4 C5 . 1.525(4) ?
    C4 H4A . 0.9700 ?
    C4 H4B . 0.9700 ?
    C5 C6 . 1.508(5) ?
    C5 H5A . 0.9700 ?
    C5 H5B . 0.9700 ?
    C6 C7 . 1.499(5) ?
    C6 H6A . 0.9700 ?
    C6 H6B . 0.9700 ?
    C7 C8 . 1.512(5) ?
    C7 H7A . 0.9700 ?
    C7 H7B . 0.9700 ?
    C8 H8A . 0.9700 ?
    C8 H8B . 0.9700 ?
    C10 C11 . 1.510(3) ?
    C10 H10A . 0.9700 ?
    C10 H10B . 0.9700 ?
    C12 C13 . 1.387(3) ?
    C12 C17 . 1.388(3) ?
    C13 C14 . 1.381(3) ?
    C13 H13 . 0.9300 ?
    C14 C15 . 1.371(4) ?
    C14 H14 . 0.9300 ?
    C15 C16 . 1.365(4) ?
    C16 C17 . 1.382(4) ?
    C16 H16 . 0.9300 ?
    C17 H17 . 0.9300 ?
loop_
    _geom_angle_atom_site_label_1
    _geom_angle_atom_site_label_2
    _geom_angle_atom_site_label_3
    _geom_angle_site_symmetry_1
    _geom_angle_site_symmetry_3
    _geom_angle
    _geom_angle_publ_flag
    C1 N1 C9 . . 101.8(2) ?
    C9 N2 N3 . . 101.66(19) ?
    C1 N3 N2 . . 109.2(2) ?
    C1 N3 C2 . . 130.5(2) ?
    N2 N3 C2 . . 120.3(2) ?
    C11 N4 C12 . . 127.3(2) ?
    C11 N4 H4 . . 116.4 ?
    C12 N4 H4 . . 116.4 ?
    C9 S1 C10 . . 100.22(12) ?
    N1 C1 N3 . . 111.7(2) ?
    N1 C1 H1 . . 124.1 ?
    N3 C1 H1 . . 124.1 ?
    N3 C2 C3 . . 112.8(2) ?
    N3 C2 H2A . . 109.0 ?
    C3 C2 H2A . . 109.0 ?
    N3 C2 H2B . . 109.0 ?
    C3 C2 H2B . . 109.0 ?
    H2A C2 H2B . . 107.8 ?
    C4 C3 C2 . . 112.2(2) ?
    C4 C3 C8 . . 110.8(3) ?
    C2 C3 C8 . . 110.2(2) ?
    C4 C3 H3 . . 107.8 ?
    C2 C3 H3 . . 107.8 ?
    C8 C3 H3 . . 107.8 ?
    C3 C4 C5 . . 111.9(3) ?
    C3 C4 H4A . . 109.2 ?
    C5 C4 H4A . . 109.2 ?
    C3 C4 H4B . . 109.2 ?
    C5 C4 H4B . . 109.2 ?
    H4A C4 H4B . . 107.9 ?
    C6 C5 C4 . . 111.2(3) ?
    C6 C5 H5A . . 109.4 ?
    C4 C5 H5A . . 109.4 ?
    C6 C5 H5B . . 109.4 ?
    C4 C5 H5B . . 109.4 ?
    H5A C5 H5B . . 108.0 ?
    C7 C6 C5 . . 111.2(3) ?
    C7 C6 H6A . . 109.4 ?
    C5 C6 H6A . . 109.4 ?
    C7 C6 H6B . . 109.4 ?
    C5 C6 H6B . . 109.4 ?
    H6A C6 H6B . . 108.0 ?
    C6 C7 C8 . . 112.0(3) ?
    C6 C7 H7A . . 109.2 ?
    C8 C7 H7A . . 109.2 ?
    C6 C7 H7B . . 109.2 ?
    C8 C7 H7B . . 109.2 ?
    H7A C7 H7B . . 107.9 ?
    C7 C8 C3 . . 111.3(3) ?
    C7 C8 H8A . . 109.4 ?
    C3 C8 H8A . . 109.4 ?
    C7 C8 H8B . . 109.4 ?
    C3 C8 H8B . . 109.4 ?
    H8A C8 H8B . . 108.0 ?
    N2 C9 N1 . . 115.6(2) ?
    N2 C9 S1 . . 123.67(18) ?
    N1 C9 S1 . . 120.7(2) ?
    C11 C10 S1 . . 120.69(18) ?
    C11 C10 H10A . . 107.2 ?
    S1 C10 H10A . . 107.2 ?
    C11 C10 H10B . . 107.2 ?
    S1 C10 H10B . . 107.2 ?
    H10A C10 H10B . . 106.8 ?
    O1 C11 N4 . . 123.6(2) ?
    O1 C11 C10 . . 117.7(2) ?
    N4 C11 C10 . . 118.6(2) ?
    C13 C12 C17 . . 118.6(2) ?
    C13 C12 N4 . . 117.6(2) ?
    C17 C12 N4 . . 123.8(2) ?
    C14 C13 C12 . . 121.1(2) ?
    C14 C13 H13 . . 119.5 ?
    C12 C13 H13 . . 119.5 ?
    C15 C14 C13 . . 119.2(2) ?
    C15 C14 H14 . . 120.4 ?
    C13 C14 H14 . . 120.4 ?
    C16 C15 C14 . . 120.8(2) ?
    C16 C15 Br1 . . 119.7(2) ?
    C14 C15 Br1 . . 119.5(2) ?
    C15 C16 C17 . . 120.3(2) ?
    C15 C16 H16 . . 119.9 ?
    C17 C16 H16 . . 119.9 ?
    C16 C17 C12 . . 120.0(3) ?
    C16 C17 H17 . . 120.0 ?
    C12 C17 H17 . . 120.0 ?
loop_
    _geom_torsion_atom_site_label_1
    _geom_torsion_atom_site_label_2
    _geom_torsion_atom_site_label_3
    _geom_torsion_atom_site_label_4
    _geom_torsion_site_symmetry_1
    _geom_torsion_site_symmetry_2
    _geom_torsion_site_symmetry_3
    _geom_torsion_site_symmetry_4
    _geom_torsion
    _geom_torsion_publ_flag
    C9 N2 N3 C1 . . . . -0.3(3) ?
    C9 N2 N3 C2 . . . . -179.5(2) ?
    C9 N1 C1 N3 . . . . 0.4(3) ?
    N2 N3 C1 N1 . . . . -0.1(3) ?
    C2 N3 C1 N1 . . . . 179.1(2) ?
    C1 N3 C2 C3 . . . . -112.1(3) ?
    N2 N3 C2 C3 . . . . 67.0(3) ?
    N3 C2 C3 C4 . . . . 63.3(3) ?
    N3 C2 C3 C8 . . . . -172.7(2) ?
    C2 C3 C4 C5 . . . . 177.8(3) ?
    C8 C3 C4 C5 . . . . 54.1(4) ?
    C3 C4 C5 C6 . . . . -54.9(4) ?
    C4 C5 C6 C7 . . . . 55.1(5) ?
    C5 C6 C7 C8 . . . . -55.9(5) ?
    C6 C7 C8 C3 . . . . 55.4(4) ?
    C4 C3 C8 C7 . . . . -54.1(4) ?
    C2 C3 C8 C7 . . . . -178.8(3) ?
    N3 N2 C9 N1 . . . . 0.5(3) ?
    N3 N2 C9 S1 . . . . -178.05(16) ?
    C1 N1 C9 N2 . . . . -0.6(3) ?
    C1 N1 C9 S1 . . . . 178.04(18) ?
    C10 S1 C9 N2 . . . . 6.0(2) ?
    C10 S1 C9 N1 . . . . -172.49(19) ?
    C9 S1 C10 C11 . . . . -81.3(2) ?
    C12 N4 C11 O1 . . . . 3.5(4) ?
    C12 N4 C11 C10 . . . . -176.2(2) ?
    S1 C10 C11 O1 . . . . -174.2(2) ?
    S1 C10 C11 N4 . . . . 5.5(3) ?
    C11 N4 C12 C13 . . . . 168.5(2) ?
    C11 N4 C12 C17 . . . . -9.8(4) ?
    C17 C12 C13 C14 . . . . 1.6(4) ?
    N4 C12 C13 C14 . . . . -176.8(2) ?
    C12 C13 C14 C15 . . . . -0.8(4) ?
    C13 C14 C15 C16 . . . . -0.4(4) ?
    C13 C14 C15 Br1 . . . . 179.86(19) ?
    C14 C15 C16 C17 . . . . 0.7(4) ?
    Br1 C15 C16 C17 . . . . -179.5(2) ?
    C15 C16 C17 C12 . . . . 0.1(4) ?
    C13 C12 C17 C16 . . . . -1.3(4) ?
    N4 C12 C17 C16 . . . . 177.0(2) ?
loop_
    _geom_hbond_atom_site_label_D
    _geom_hbond_atom_site_label_H
    _geom_hbond_atom_site_label_A
    _geom_hbond_site_symmetry_A
    _geom_hbond_distance_DH
    _geom_hbond_distance_HA
    _geom_hbond_distance_DA
    _geom_hbond_angle_DHA
    N4 H4 S1 . 0.86 2.61 3.096(2) 116.7
    N4 H4 N1 2_676 0.86 2.55 3.339(3) 153.1
    C1 H1 O1 1_565 0.93 2.29 3.214(3) 171.4
    C13 H13 N1 2_676 0.93 2.48 3.342(3) 153.4
data_global
_journal_date_recd_electronic     2012-04-05
_journal_date_accepted     2012-04-12
_journal_name_full     'Acta Crystallographica, Section E'
_journal_year     2012
_journal_volume     68
_journal_issue      5
_journal_page_first     o1495
_journal_page_last     o1495
_journal_paper_category     QO
_journal_paper_doi     10.1107/S1600536812015991
_journal_coeditor_code     BQ2348
_publ_contact_author_name     'Yan-Ping He'
_publ_contact_author_address
;
Key Laboratory of Medicinal Chemistry for Natural Resource
(Ministry of Education), School of Chemical Science and Technology,
Yunnan University, Kunming 650091, People's Republic of China
;
_publ_contact_author_email     yphe@ynu.edu.cn
_publ_contact_author_fax     '86-0871-5031391'
_publ_contact_author_phone     '86-0871-5031391'
_publ_section_title
;\
<i>N</i>-(4-Bromophenyl)-2-[(1-cyclohexylmethyl-1<i>H</i>-1,2,4-triazol-\
3-yl)sulfanyl]acetamide
;
loop_
    _publ_author_name
    _publ_author_footnote
    _publ_author_address
    'Wang, Yue-Ping' .
;
Department of Applied Chemistry,
Faculty of Science, Kunming University of Science and Technology, Kunming
650050, People's Republic of China
;
    'Yan, Wan-Lu' .
;
Key Laboratory of Medicinal Chemistry for Natural Resource
(Ministry of Education), School of Chemical Science and Technology,
Yunnan University, Kunming 650091, People's Republic of China
;
    'Guo, Qiong' .
;
Key Laboratory of Medicinal Chemistry for Natural Resource
(Ministry of Education), School of Chemical Science and Technology,
Yunnan University, Kunming 650091, People's Republic of China
;
    'He, Yan-Ping' .
;
Key Laboratory of Medicinal Chemistry for Natural Resource
(Ministry of Education), School of Chemical Science and Technology,
Yunnan University, Kunming 650091, People's Republic of China
;
_publ_section_synopsis     .
