# Supplementary material for: N-(4-Bromo­phen­yl)-2-[(1-cyclo­hexyl­meth­yl-1H-1,2,4-triazol-3-yl)sulfanyl]­acetamide
Source: Acta Crystallogr Sect E Struct Rep Online. 2012 Apr 21;68(Pt 5):o1495. doi: 10.1107/S1600536812015991 (PMC3344604; doi:10.1107/S1600536812015991)
Supplement: Supplementary file 2 [file e-68-o1495-Isup2.hkl]

# 
# h,k,l, Fc-squared, Fo-squared, sigma(Fo-squared) and status flag 
# 
data_I
_shelx_title ' 120322A in P-1' 
_shelx_refln_list_code          4 
_shelx_F_calc_maximum      144.34 
_exptl_crystal_F_000       420.00 
_reflns_d_resolution_high  0.7828 
 
loop_ 
 _symmetry_equiv_pos_as_xyz 
 'x, y, z' 
 '-x, -y, -z' 
 
_cell_length_a     7.2061 
_cell_length_b     9.5210 
_cell_length_c    14.2862 
_cell_angle_alpha 104.132 
_cell_angle_beta   90.804 
_cell_angle_gamma  95.820 
 
_shelx_F_squared_multiplier     1.000 
 
loop_ 
 _refln_index_h 
 _refln_index_k 
 _refln_index_l 
 _refln_F_squared_calc 
 _refln_F_squared_meas 
 _refln_F_squared_sigma 
 _refln_observed_status 
   1   0   0     1532.97     1497.51     45.02 o 
   2   0   0     1168.72     1220.77     12.54 o 
   3   0   0      430.51      451.04      8.53 o 
   4   0   0      248.69      247.32      6.59 o 
   5   0   0      424.51      447.90     10.04 o 
   6   0   0      618.74      639.83     13.51 o 
   7   0   0        7.68       12.70      7.46 o 
   8   0   0       33.13       32.63      9.76 o 
   9   0   0       14.96       15.51     11.25 o 
  -9   1   0        0.49       -3.79      9.66 o 
  -8   1   0       11.47        9.09      7.93 o 
  -7   1   0        1.33        8.31      6.66 o 
  -6   1   0      442.15      447.74     13.93 o 
  -5   1   0       31.61       38.02      3.66 o 
  -4   1   0      216.42      218.03      5.26 o 
  -3   1   0      241.55      266.21      5.04 o 
  -2   1   0     2039.74     2109.14     20.03 o 
  -1   1   0       34.80       38.96      1.64 o 
   0   1   0     1023.01     1063.51     14.14 o 
   1   1   0     1436.20     1440.11     21.18 o 
   2   1   0     2859.43     2892.16     30.84 o 
   3   1   0      754.05      830.73     12.16 o 
   4   1   0     1184.99     1308.01     23.18 o 
   5   1   0      544.81      566.82     25.72 o 
   6   1   0        5.17       10.98      4.66 o 
   7   1   0      203.66      204.45     11.04 o 
   8   1   0       61.50       46.24     11.39 o 
   9   1   0        0.02       11.72     10.09 o 
  -9   2   0        2.76        3.59     10.70 o 
  -8   2   0       45.64       60.36     12.47 o 
  -7   2   0        3.56        1.91      5.25 o 
  -6   2   0        3.26        6.23      4.25 o 
  -5   2   0      142.76      156.32      6.55 o 
  -4   2   0      189.08      194.89      4.96 o 
  -3   2   0      548.82      553.91      8.01 o 
  -2   2   0     1918.67     1869.67     18.32 o 
  -1   2   0    10513.21    10141.92     86.37 o 
   0   2   0        9.99       13.85      2.62 o 
   1   2   0        7.39        6.05      1.40 o 
   2   2   0     3374.77     3321.90     44.15 o 
   3   2   0      167.19      140.30      5.04 o 
   4   2   0      381.80      354.61      9.40 o 
   5   2   0       77.07       75.76      7.42 o 
   6   2   0       73.55       66.91      7.19 o 
   7   2   0       41.36       32.58      6.60 o 
   8   2   0       16.42       32.93      9.97 o 
  -9   3   0       13.61        2.47     10.21 o 
  -8   3   0       62.72       61.08      9.07 o 
  -7   3   0       38.78       27.94      6.77 o 
  -6   3   0      125.20      112.90      8.47 o 
  -5   3   0       17.41       15.97      3.53 o 
  -4   3   0      756.84      784.70     10.81 o 
  -3   3   0     2156.85     2125.23     21.67 o 
  -2   3   0      384.21      372.95      4.81 o 
  -1   3   0        6.72        9.24      1.55 o 
   0   3   0     1326.31     1317.60     20.17 o 
   1   3   0        1.86        1.66      1.02 o 
   2   3   0     2503.82     2468.62     35.42 o 
   3   3   0      776.48      711.20     15.55 o 
   4   3   0        4.49        1.15      4.11 o 
   5   3   0      133.54      130.14      9.31 o 
   6   3   0      486.21      445.84     19.12 o 
   7   3   0        7.49        9.83      6.12 o 
   8   3   0       35.70       47.17     12.43 o 
  -8   4   0       16.96       30.08     12.00 o 
  -7   4   0        5.74       10.43      7.58 o 
  -6   4   0        1.54        4.06      4.31 o 
  -5   4   0      201.18      204.38      7.95 o 
  -4   4   0     3080.78     3082.80     37.95 o 
  -3   4   0      715.20      716.47     10.25 o 
  -2   4   0       77.30       76.75      2.96 o 
  -1   4   0       53.00       60.05      2.68 o 
   0   4   0      378.75      400.08     15.72 o 
   1   4   0     1934.37     2027.99     18.35 o 
   2   4   0      681.73      666.16     14.64 o 
   3   4   0       10.10        7.84      3.46 o 
   4   4   0      259.20      263.36     25.62 o 
   5   4   0       78.59       80.87     15.66 o 
   6   4   0        0.12        0.81      5.82 o 
   7   4   0       33.70       37.39      8.06 o 
   8   4   0        1.63       -2.73      6.96 o 
  -8   5   0       22.21        7.98      9.60 o 
  -7   5   0       41.80       37.45      7.49 o 
  -6   5   0      105.55      100.26      8.36 o 
  -5   5   0      404.78      427.69     11.79 o 
  -4   5   0      450.09      426.79     10.73 o 
  -3   5   0       15.13       21.45      3.24 o 
  -2   5   0       24.82       18.90      2.28 o 
  -1   5   0      108.04      127.77      5.83 o 
   0   5   0      169.60      151.81      4.26 o 
   1   5   0      533.78      530.71      7.24 o 
   2   5   0      811.34      816.32     17.88 o 
   3   5   0      406.80      399.19     23.79 o 
   4   5   0       29.76       31.54      5.76 o 
   5   5   0       42.60       41.18      6.94 o 
   6   5   0        0.49       -1.96      6.07 o 
   7   5   0        0.11        5.30      6.89 o 
  -8   6   0        4.87       -0.24     16.48 o 
  -7   6   0        3.53       -4.99      6.02 o 
  -6   6   0      118.81      124.57      9.77 o 
  -5   6   0       52.13       56.19      6.34 o 
  -4   6   0        0.99        3.12      4.71 o 
  -3   6   0      162.75      171.00      7.04 o 
  -2   6   0       19.64       20.44      2.75 o 
  -1   6   0     2784.47     2927.23     30.46 o 
   0   6   0      729.79      733.64     20.63 o 
   1   6   0        5.90        6.44      2.10 o 
   2   6   0        2.13       -1.51      2.62 o 
   3   6   0      331.84      323.64     12.22 o 
   4   6   0       30.48       31.60      6.09 o 
   5   6   0      110.94      118.50     10.09 o 
   6   6   0        0.17       -5.68      5.68 o 
   7   6   0        0.67       -1.68      7.09 o 
  -7   7   0       95.00      103.55     10.43 o 
  -6   7   0       37.97       43.00     16.03 o 
  -5   7   0       36.72       34.48      5.36 o 
  -4   7   0        0.28       -3.37      3.37 o 
  -3   7   0       23.25       20.53      4.06 o 
  -2   7   0      281.73      251.76      8.42 o 
  -1   7   0      268.78      284.98      9.50 o 
   0   7   0       11.88        9.48      3.12 o 
   1   7   0      303.86      309.56      9.71 o 
   2   7   0      804.77      805.44     17.51 o 
   3   7   0        4.54        5.04      4.14 o 
   4   7   0      193.41      195.96     11.64 o 
   5   7   0        5.68        0.50      5.61 o 
   6   7   0        3.31        5.09      7.46 o 
  -7   8   0        0.57       -4.38      6.84 o 
  -6   8   0        0.98       -1.29      6.02 o 
  -5   8   0        1.87       -0.07      4.63 o 
  -4   8   0        9.28        7.88      4.47 o 
  -3   8   0      109.75       99.50      7.62 o 
  -2   8   0       68.81       89.80      6.00 o 
  -1   8   0        2.71        3.49      2.79 o 
   0   8   0      105.35      111.15      6.80 o 
   1   8   0        6.58        3.22      5.17 o 
   2   8   0       73.12       87.47      6.70 o 
   3   8   0       77.79       75.80      8.31 o 
   4   8   0        0.80       -3.41      9.36 o 
   5   8   0        0.34       -4.43      6.10 o 
   6   8   0        0.98       -7.94      7.94 o 
  -6   9   0        6.45       12.15      8.51 o 
  -5   9   0       13.99       14.31      6.65 o 
  -4   9   0       63.46       59.06     12.28 o 
  -3   9   0       98.31       92.00      7.13 o 
  -2   9   0       63.38       62.14      6.82 o 
  -1   9   0        1.39       -1.26      7.01 o 
   0   9   0        2.51        6.32      6.19 o 
   1   9   0       98.52       78.70      6.85 o 
   2   9   0       10.85       10.82      6.13 o 
   3   9   0        1.35       -0.50      7.13 o 
   4   9   0       17.94        3.43      7.17 o 
   5   9   0       15.87        7.49      7.99 o 
  -5  10   0       85.90       86.52     10.11 o 
  -4  10   0       22.87       29.04      7.70 o 
  -3  10   0        3.34        1.35      6.11 o 
  -2  10   0        8.29       -1.12      7.72 o 
  -1  10   0       30.10       25.04      9.84 o 
   0  10   0        0.82       -0.28      5.51 o 
   1  10   0       24.26       25.84      6.60 o 
   2  10   0       11.05        7.78      6.71 o 
   3  10   0        4.15       -3.49      6.08 o 
   4  10   0       18.10       16.68      8.54 o 
  -4  11   0        0.32        2.65      7.46 o 
  -3  11   0        4.15       10.31     10.88 o 
  -2  11   0       30.58       39.66     12.23 o 
  -1  11   0        1.82       -5.94      5.94 o 
   0  11   0       16.03       18.18      7.40 o 
   1  11   0        3.08        3.85      6.52 o 
   2  11   0       25.43       30.14      8.99 o 
  -2 -11   1        1.44       -6.82      6.82 o 
  -1 -11   1       14.06       13.38      9.56 o 
   0 -11   1        2.33       14.00      6.75 o 
   1 -11   1        0.16        5.91      6.36 o 
   2 -11   1       27.50        6.46      8.48 o 
   3 -11   1        4.31       -8.33      8.33 o 
   4 -11   1       19.18       36.77     16.90 o 
  -4 -10   1        0.01       -0.10      7.67 o 
  -3 -10   1        0.10        2.79      6.68 o 
  -2 -10   1      107.89      126.75     10.95 o 
  -1 -10   1       12.39        3.71      4.83 o 
   0 -10   1        0.42       -3.35      4.02 o 
   1 -10   1       45.24       38.86     10.92 o 
   2 -10   1        1.06        3.50      6.54 o 
   3 -10   1       95.52      117.85     11.83 o 
   4 -10   1       31.84       33.54      6.28 o 
   5 -10   1       52.24       38.37      7.36 o 
  -5  -9   1       23.03       21.45     10.62 o 
  -4  -9   1        0.62        2.68      6.20 o 
  -3  -9   1       49.78       57.36      8.42 o 
  -2  -9   1      407.68      393.60     15.59 o 
  -1  -9   1        3.85        3.08      4.33 o 
   0  -9   1        0.33        1.35      3.91 o 
   1  -9   1        5.58       -0.18      6.11 o 
   2  -9   1       14.88       20.78      4.50 o 
   3  -9   1       44.95       51.93      5.82 o 
   4  -9   1       66.57       71.59      6.87 o 
   5  -9   1       78.35       95.83      8.14 o 
   6  -9   1       24.17       29.59      8.14 o 
  -6  -8   1        1.01       -5.93      8.26 o 
  -5  -8   1        0.16       -4.65      6.45 o 
  -4  -8   1        5.69        3.63      5.94 o 
  -3  -8   1       12.70       18.70      5.81 o 
  -2  -8   1       18.68       22.78      5.54 o 
  -1  -8   1      159.93      143.17      7.40 o 
   0  -8   1      161.74      134.44     13.02 o 
   1  -8   1       26.70       30.52      3.69 o 
   2  -8   1      256.65      277.35      9.29 o 
   3  -8   1       82.69       89.57     12.12 o 
   4  -8   1       13.45       14.34      4.58 o 
   5  -8   1      113.07      101.06     13.84 o 
   6  -8   1        7.72        3.62      4.98 o 
   7  -8   1        0.03       -2.08      7.07 o 
  -6  -7   1        5.64        3.59      7.26 o 
  -5  -7   1       33.82       40.67      7.88 o 
  -4  -7   1        1.19       -1.62      5.31 o 
  -3  -7   1       25.99       27.08      5.75 o 
  -2  -7   1      537.84      497.59     15.27 o 
  -1  -7   1        2.71        2.65      2.97 o 
   0  -7   1     1114.65     1187.19     15.97 o 
   1  -7   1      159.85      169.50      6.50 o 
   2  -7   1       10.43        8.66      2.70 o 
   3  -7   1      207.91      202.16      9.84 o 
   4  -7   1      326.05      300.40     10.26 o 
   5  -7   1       11.98        9.21      4.30 o 
   6  -7   1       13.08       15.02      5.03 o 
   7  -7   1        0.62        1.62      6.20 o 
   8  -7   1        8.59        9.45      8.02 o 
  -7  -6   1       19.55       17.63      8.50 o 
  -6  -6   1       71.25       83.89      9.81 o 
  -5  -6   1        9.59        3.62      5.18 o 
  -4  -6   1        0.85        3.52      4.50 o 
  -3  -6   1      177.52      186.91     14.84 o 
  -2  -6   1       53.94       65.01      5.86 o 
  -1  -6   1      189.63      183.96      7.09 o 
   0  -6   1      308.24      320.04     11.17 o 
   1  -6   1       51.03       55.88      3.96 o 
   2  -6   1     1100.76     1150.43     17.99 o 
   3  -6   1      791.00      798.41     14.90 o 
   4  -6   1       73.54       82.87      9.79 o 
   5  -6   1       25.04       22.76      4.70 o 
   6  -6   1       11.22        8.90      4.68 o 
   7  -6   1       51.18       49.79     12.13 o 
   8  -6   1       30.89       23.49      7.98 o 
  -7  -5   1       29.13       22.77     10.50 o 
  -6  -5   1      142.99      116.26     11.33 o 
  -5  -5   1        0.74        5.17      5.14 o 
  -4  -5   1       57.06       85.84      7.29 o 
  -3  -5   1      386.67      358.39     11.92 o 
  -2  -5   1      737.24      727.24     16.48 o 
  -1  -5   1     1155.63     1232.94     14.96 o 
   0  -5   1     2480.14     2531.66     40.34 o 
   1  -5   1      528.46      517.25      9.73 o 
   2  -5   1      280.76      248.55     12.48 o 
   3  -5   1      105.66      112.00      5.19 o 
   4  -5   1       15.63       19.65      3.49 o 
   5  -5   1        0.89        2.13      3.30 o 
   6  -5   1       47.83       48.32      5.73 o 
   7  -5   1      251.31      249.56     13.06 o 
   8  -5   1       11.84       16.31      7.17 o 
  -8  -4   1       21.34       16.75      7.88 o 
  -7  -4   1        3.04       -0.20      6.79 o 
  -6  -4   1        0.70        9.19      5.53 o 
  -5  -4   1       88.51       88.28      7.91 o 
  -4  -4   1      106.65      124.69      8.80 o 
  -3  -4   1      788.34      809.78     27.14 o 
  -2  -4   1      126.95      121.63      3.75 o 
  -1  -4   1      327.76      332.78      6.41 o 
   0  -4   1      967.09      965.19     15.37 o 
   1  -4   1     4477.95     4657.29     49.13 o 
   2  -4   1       52.30       45.27      2.19 o 
   3  -4   1      175.25      170.07      4.48 o 
   4  -4   1      168.49      168.58      6.36 o 
   5  -4   1      366.49      349.37     10.06 o 
   6  -4   1      617.59      640.45     14.85 o 
   7  -4   1       35.91       34.30      7.01 o 
   8  -4   1       14.59       13.73      7.26 o 
  -8  -3   1        0.16        5.91      9.68 o 
  -7  -3   1        3.24        4.69     12.13 o 
  -6  -3   1       66.60       83.77     11.90 o 
  -5  -3   1        0.20        2.90      4.17 o 
  -4  -3   1      382.15      318.80     16.55 o 
  -3  -3   1     3134.31     3214.25     54.95 o 
  -2  -3   1      332.32      314.57      5.89 o 
  -1  -3   1     1506.07     1492.35     15.51 o 
   0  -3   1      214.17      244.22      6.31 o 
   1  -3   1       32.42       28.99      1.96 o 
   2  -3   1      708.82      704.07      9.99 o 
   3  -3   1      167.65      166.01      4.10 o 
   4  -3   1      695.17      677.96     10.02 o 
   5  -3   1     1079.60     1067.74     18.16 o 
   6  -3   1      274.76      265.93      9.57 o 
   7  -3   1      109.57      123.31      9.18 o 
   8  -3   1       17.84       16.32      7.08 o 
   9  -3   1        0.15        2.71      9.80 o 
  -8  -2   1        1.05        9.86      8.60 o 
  -7  -2   1       62.94       67.35     11.78 o 
  -6  -2   1        7.98        8.22      4.92 o 
  -5  -2   1      245.38      225.16      9.96 o 
  -4  -2   1      320.99      293.59     12.46 o 
  -3  -2   1       12.64       13.70      2.87 o 
  -2  -2   1     3399.00     3366.30     35.88 o 
  -1  -2   1     2985.79     3045.90     31.79 o 
   0  -2   1    13107.71    12419.44    120.75 o 
   1  -2   1     1531.62     1596.25     20.37 o 
   2  -2   1     1372.03     1383.69     16.25 o 
   3  -2   1     1590.13     1580.77     16.92 o 
   4  -2   1     2077.24     2033.86     21.90 o 
   5  -2   1      403.27      410.76      8.20 o 
   6  -2   1      338.97      318.61     12.84 o 
   7  -2   1       17.93       20.10      5.74 o 
   8  -2   1        0.05        0.53      8.03 o 
   9  -2   1       18.41       21.82     12.27 o 
  -9  -1   1        8.63       18.99     10.84 o 
  -8  -1   1       46.05       51.03     11.17 o 
  -7  -1   1       24.70       32.05      9.56 o 
  -6  -1   1      303.57      298.96     13.47 o 
  -5  -1   1      290.32      278.73     13.99 o 
  -4  -1   1      572.02      555.33     23.21 o 
  -3  -1   1      939.33      908.95     16.55 o 
  -2  -1   1     1940.36     1869.84     26.24 o 
  -1  -1   1     6814.88     6343.78     76.26 o 
   0  -1   1      107.59      107.21      2.74 o 
   1  -1   1      877.02      872.30     13.79 o 
   2  -1   1      198.64      182.08      4.00 o 
   3  -1   1     1612.66     1585.07     16.83 o 
   4  -1   1      866.94      890.90     11.92 o 
   5  -1   1      125.98      127.13      4.79 o 
   6  -1   1      162.65      168.86      7.26 o 
   7  -1   1        3.75        2.85      6.97 o 
   8  -1   1       50.29       83.57     12.94 o 
   9  -1   1        9.61       -5.52     10.01 o 
  -9   0   1        5.35        6.36      9.48 o 
  -8   0   1        4.46        5.07      8.42 o 
  -7   0   1      102.10       96.98     11.86 o 
  -6   0   1      208.81      177.17      7.92 o 
  -5   0   1      181.83      182.43      7.26 o 
  -4   0   1     1333.29     1359.18     18.66 o 
  -3   0   1      247.84      226.44      5.51 o 
  -2   0   1     1090.55     1157.43     14.01 o 
  -1   0   1        1.98        0.59      0.80 o 
   0   0   1     1570.20     1601.14     29.20 o 
   1   0   1     2627.24     2661.32     27.14 o 
   2   0   1    20833.19    19151.61    223.21 o 
   3   0   1     1363.78     1338.63     14.65 o 
   4   0   1      313.85      342.06      6.63 o 
   5   0   1        1.87        3.66      2.54 o 
   6   0   1        8.60        0.93      4.14 o 
   7   0   1       44.93       46.67     10.01 o 
   8   0   1       40.45       46.91     11.53 o 
   9   0   1        5.59        8.19     10.19 o 
  -9   1   1        2.55       10.35      9.84 o 
  -8   1   1       21.47       36.23     10.21 o 
  -7   1   1      172.55      181.34     10.24 o 
  -6   1   1       12.90        9.69      4.39 o 
  -5   1   1      622.61      645.35     12.19 o 
  -4   1   1     1150.30     1177.51     16.59 o 
  -3   1   1      124.28      152.63      5.89 o 
  -2   1   1     1298.85     1335.22     15.48 o 
  -1   1   1     3731.93     3832.70     47.78 o 
   0   1   1     1474.47     1565.27     16.60 o 
   1   1   1     5876.27     5922.52     71.65 o 
   2   1   1      268.73      265.48      4.63 o 
   3   1   1       17.83       19.62      1.67 o 
   4   1   1      192.63      192.16      7.58 o 
   5   1   1        4.07        6.67      3.69 o 
   6   1   1      335.76      322.67     12.20 o 
   7   1   1       43.65       60.71      7.47 o 
   8   1   1        0.78       -2.53      7.80 o 
  -9   2   1        5.63       -8.82      8.82 o 
  -8   2   1       12.10       12.57      9.43 o 
  -7   2   1       86.16       79.07     10.46 o 
  -6   2   1      325.74      339.68     12.60 o 
  -5   2   1      573.65      545.90     14.65 o 
  -4   2   1        0.15        0.93      2.23 o 
  -3   2   1      848.88      894.16     10.74 o 
  -2   2   1      174.97      219.95      5.24 o 
  -1   2   1     1111.16     1072.41     11.18 o 
   0   2   1    15263.24    14337.10    139.25 o 
   1   2   1     4083.52     4047.25     42.09 o 
   2   2   1     1394.32     1461.99     24.85 o 
   3   2   1       42.02       57.02      4.24 o 
   4   2   1      115.68      130.14      7.81 o 
   5   2   1      499.36      507.44     14.78 o 
   6   2   1      196.36      186.20     10.34 o 
   7   2   1        0.67       -4.39      4.39 o 
   8   2   1       47.57       69.27     12.96 o 
  -9   3   1        5.47       18.59     11.45 o 
  -8   3   1        0.62       -0.92      5.59 o 
  -7   3   1        6.61        2.11      5.29 o 
  -6   3   1      320.30      338.98     12.92 o 
  -5   3   1        6.06       -0.29      3.98 o 
  -4   3   1      146.92      151.85      7.43 o 
  -3   3   1      166.52      160.25      5.52 o 
  -2   3   1      480.22      475.87      7.51 o 
  -1   3   1       16.51       18.63      1.60 o 
   0   3   1     3975.15     3993.42     42.01 o 
   1   3   1       12.91       12.39      2.38 o 
   2   3   1     1649.08     1740.78     27.06 o 
   3   3   1       64.02       57.12      4.81 o 
   4   3   1      851.98      844.54     18.97 o 
   5   3   1      286.94      278.00     11.82 o 
   6   3   1       69.93       70.40      7.96 o 
   7   3   1       12.49       17.53      6.66 o 
   8   3   1       83.16       91.58     11.78 o 
  -8   4   1      178.93      174.36     19.20 o 
  -7   4   1        0.33        2.25      5.25 o 
  -6   4   1      134.72      120.39      8.84 o 
  -5   4   1      249.72      235.64     10.26 o 
  -4   4   1        9.06        5.20      2.94 o 
  -3   4   1      569.91      533.20     10.88 o 
  -2   4   1     3335.86     3428.35     32.98 o 
  -1   4   1     1101.26     1150.33     15.94 o 
   0   4   1       22.45       26.06      2.40 o 
   1   4   1       19.38       23.09      1.93 o 
   2   4   1      309.25      294.94     15.52 o 
   3   4   1      274.57      267.97     10.92 o 
   4   4   1      220.86      192.23     19.23 o 
   5   4   1       61.99       59.98      7.87 o 
   6   4   1       12.05        7.75      5.72 o 
   7   4   1       25.59       26.13     10.33 o 
   8   4   1       16.41       20.90      8.14 o 
  -8   5   1       48.24       34.49      8.75 o 
  -7   5   1        8.44       10.32      8.19 o 
  -6   5   1       34.86       31.22      6.24 o 
  -5   5   1       10.40        8.46      4.80 o 
  -4   5   1      616.14      618.67     13.39 o 
  -3   5   1     1341.45     1383.15     20.89 o 
  -2   5   1        7.30        4.28      1.96 o 
  -1   5   1       25.54       24.05      2.33 o 
   0   5   1       19.70       17.66      2.53 o 
   1   5   1       76.37       89.48      3.60 o 
   2   5   1      757.04      772.96     20.22 o 
   3   5   1      229.79      240.86     15.92 o 
   4   5   1      107.89      107.07     17.39 o 
   5   5   1       37.35       36.98      6.58 o 
   6   5   1       36.47       39.71      8.01 o 
   7   5   1        0.06       -1.80     10.99 o 
  -8   6   1        8.86       20.93      8.69 o 
  -7   6   1       94.70       94.56      9.85 o 
  -6   6   1       25.46       25.99      6.34 o 
  -5   6   1        4.29       -0.98      4.62 o 
  -4   6   1      475.88      482.50     12.30 o 
  -3   6   1      194.09      211.77      8.29 o 
  -2   6   1        2.00       -0.11      2.66 o 
  -1   6   1       25.27       26.54      2.84 o 
   0   6   1        1.14        0.22      4.08 o 
   1   6   1      985.47      992.49     17.22 o 
   2   6   1      367.54      368.43     10.37 o 
   3   6   1        2.30        2.92      5.90 o 
   4   6   1       15.53       15.73      5.48 o 
   5   6   1       18.84       27.90      6.72 o 
   6   6   1        0.72        4.43      7.60 o 
   7   6   1       22.87       18.12      9.06 o 
  -7   7   1        8.04        2.16      7.08 o 
  -6   7   1       19.03       24.10      6.92 o 
  -5   7   1      126.22      112.12      9.33 o 
  -4   7   1      141.61      158.95     15.01 o 
  -3   7   1        1.01        1.57      3.41 o 
  -2   7   1       88.42       96.18      5.76 o 
  -1   7   1      130.73      114.73      5.91 o 
   0   7   1      646.39      600.22     12.55 o 
   1   7   1      272.63      268.45     11.76 o 
   2   7   1      163.90      175.49     10.36 o 
   3   7   1       17.65       28.40      7.96 o 
   4   7   1      154.46      130.53     12.24 o 
   5   7   1        8.38        7.82      8.17 o 
   6   7   1       15.58        6.42      8.20 o 
  -7   8   1       15.53       27.58      8.65 o 
  -6   8   1       15.86       12.17      7.12 o 
  -5   8   1        0.46        4.05      5.38 o 
  -4   8   1        0.31       -0.26      5.12 o 
  -3   8   1        3.99        9.15      5.34 o 
  -2   8   1        2.73        0.57      4.23 o 
  -1   8   1      315.30      274.68     17.34 o 
   0   8   1       66.11       88.64      7.83 o 
   1   8   1       23.30       32.90      5.18 o 
   2   8   1       19.17       27.23      5.01 o 
   3   8   1       59.19       55.26      7.60 o 
   4   8   1       10.33       12.81      6.83 o 
   5   8   1       60.64       67.74      9.74 o 
  -6   9   1        7.76       20.78      8.24 o 
  -5   9   1        4.75        1.42      6.39 o 
  -4   9   1        0.37       -1.88      5.56 o 
  -3   9   1        4.23       16.43      6.12 o 
  -2   9   1        8.40        8.52      5.21 o 
  -1   9   1      174.33      178.74     16.06 o 
   0   9   1       46.63       49.92      6.17 o 
   1   9   1       13.12       10.31      4.96 o 
   2   9   1        1.92        3.28      4.70 o 
   3   9   1        0.45        6.64      6.29 o 
   4   9   1        2.12       -1.10      8.56 o 
  -5  10   1       10.99        7.60      7.62 o 
  -4  10   1        1.40        2.04      6.51 o 
  -3  10   1       58.38       55.34      8.34 o 
  -2  10   1       21.45       14.71      9.78 o 
  -1  10   1        7.78       -7.72      7.72 o 
   0  10   1        2.87        0.16      7.41 o 
   1  10   1        1.19       -2.71      4.75 o 
   2  10   1       25.08       35.74      8.26 o 
   3  10   1        0.17       -3.67      6.75 o 
  -3  11   1       13.08       26.19     12.43 o 
  -2  11   1        2.22       -2.63      9.58 o 
  -1  11   1        4.79        0.91      6.98 o 
   0  11   1       12.31        4.99      8.24 o 
   1  11   1       76.15       62.92      9.81 o 
   1 -12   2        0.05        0.60      6.84 o 
  -2 -11   2        5.26       -3.33     13.79 o 
  -1 -11   2        5.29       -6.57      8.89 o 
   0 -11   2       19.86       16.46     11.27 o 
   1 -11   2       23.27       31.88      7.67 o 
   2 -11   2        5.17        5.69      7.66 o 
   3 -11   2        3.54        9.58      6.32 o 
   4 -11   2       96.15       70.13     22.85 o 
  -4 -10   2        1.59        2.99     12.86 o 
  -3 -10   2       40.02       45.58      8.77 o 
  -2 -10   2       28.67       19.89      7.02 o 
  -1 -10   2        3.25       -0.71      4.29 o 
   0 -10   2       21.01       23.34      5.45 o 
   1 -10   2        1.61        0.45      6.95 o 
   2 -10   2       27.81       10.26      5.73 o 
   3 -10   2       65.22       57.46      7.18 o 
   4 -10   2        7.30        3.86      5.19 o 
   5 -10   2       46.34       44.11      7.18 o 
  -5  -9   2       16.25       -1.89      7.50 o 
  -4  -9   2        0.04       -6.14      7.63 o 
  -3  -9   2        0.82       10.28      9.34 o 
  -2  -9   2       23.64       21.55      7.35 o 
  -1  -9   2      275.86      272.86     10.31 o 
   0  -9   2      114.04      125.14      7.41 o 
   1  -9   2        8.90        7.81      3.86 o 
   2  -9   2        1.53       -0.16      3.68 o 
   3  -9   2       18.37       16.28      5.52 o 
   4  -9   2       11.43       16.65      5.27 o 
   5  -9   2        3.33        2.39      4.63 o 
   6  -9   2       15.43       10.19      5.98 o 
  -6  -8   2        2.16        2.69      8.38 o 
  -5  -8   2       51.44       61.72      9.66 o 
  -4  -8   2       15.59       21.41      6.57 o 
  -3  -8   2       77.44       84.75      8.29 o 
  -2  -8   2      239.09      247.94     15.53 o 
  -1  -8   2       11.33       11.79      3.91 o 
   0  -8   2        1.34        0.48      3.21 o 
   1  -8   2       61.53       48.88      4.07 o 
   2  -8   2      123.99      102.99      6.96 o 
   3  -8   2      116.39      133.13      7.11 o 
   4  -8   2      422.45      443.72     12.65 o 
   5  -8   2        1.73        4.84      4.44 o 
   6  -8   2       26.98       30.22      6.11 o 
   7  -8   2        9.05        5.83      5.98 o 
  -6  -7   2        1.96       -6.21      6.21 o 
  -5  -7   2       30.68       30.62      7.90 o 
  -4  -7   2       21.18       21.52      9.96 o 
  -3  -7   2       17.92        7.21      4.66 o 
  -2  -7   2      619.68      617.56     16.73 o 
  -1  -7   2      139.65      139.54      6.44 o 
   0  -7   2      894.42      904.45     13.59 o 
   1  -7   2       34.98       51.47      4.30 o 
   2  -7   2      735.03      787.62     14.45 o 
   3  -7   2      356.26      359.07     12.38 o 
   4  -7   2       43.08       50.06      5.22 o 
   5  -7   2       88.82       84.00      7.00 o 
   6  -7   2      140.81      134.51     14.39 o 
   7  -7   2        1.02        1.67      5.12 o 
   8  -7   2        8.81        3.09      6.98 o 
  -7  -6   2        4.59        8.16      9.20 o 
  -6  -6   2        0.08        2.41      6.49 o 
  -5  -6   2      125.06      125.73     17.73 o 
  -4  -6   2      150.44      156.57     26.88 o 
  -3  -6   2      138.83      120.06      8.01 o 
  -2  -6   2       33.07       31.06      4.64 o 
  -1  -6   2      539.76      528.59      9.12 o 
   0  -6   2       61.12       54.75      3.85 o 
   1  -6   2      337.39      332.64      8.26 o 
   2  -6   2      257.33      244.61      7.16 o 
   3  -6   2      125.33      132.09      5.22 o 
   4  -6   2      195.91      194.42      9.42 o 
   5  -6   2      401.43      380.46     11.22 o 
   6  -6   2        3.45        2.28      4.24 o 
   7  -6   2        0.23       -4.92      4.92 o 
   8  -6   2       12.34       10.51      7.44 o 
  -7  -5   2        1.89        4.54      6.62 o 
  -6  -5   2        0.65       -4.85      5.65 o 
  -5  -5   2      328.81      321.41     14.48 o 
  -4  -5   2      111.33      115.34      8.29 o 
  -3  -5   2       11.83       11.42      4.07 o 
  -2  -5   2       86.79       87.41      3.94 o 
  -1  -5   2       66.30       69.80      3.18 o 
   0  -5   2      779.03      795.38     12.71 o 
   1  -5   2      703.36      708.80     11.81 o 
   2  -5   2      989.74     1008.27     12.65 o 
   3  -5   2     1702.51     1763.19     22.67 o 
   4  -5   2      217.97      202.02      7.43 o 
   5  -5   2       40.43       47.84      6.09 o 
   6  -5   2       34.83       42.20      5.37 o 
   7  -5   2        1.36       -1.76      5.01 o 
   8  -5   2       14.80        8.95     11.83 o 
  -8  -4   2        7.04       11.64     10.68 o 
  -7  -4   2       16.16        5.89      6.69 o 
  -6  -4   2      292.47      304.99     13.80 o 
  -5  -4   2       42.41       56.05      9.02 o 
  -4  -4   2      133.13      139.45      8.04 o 
  -3  -4   2       98.65      107.32      8.83 o 
  -2  -4   2      876.33      943.11     13.54 o 
  -1  -4   2      923.46      914.74     11.37 o 
   0  -4   2     3183.80     3305.12     36.27 o 
   1  -4   2      793.31      762.66     11.41 o 
   2  -4   2     1113.84     1131.93     12.99 o 
   3  -4   2      972.88     1014.49     14.46 o 
   4  -4   2       17.64       21.92      3.51 o 
   5  -4   2       21.91       26.90      4.52 o 
   6  -4   2       51.09       58.99      5.70 o 
   7  -4   2      163.05      136.09      8.29 o 
   8  -4   2      204.00      214.74     17.27 o 
  -8  -3   2        7.66        8.89      9.96 o 
  -7  -3   2       32.41       30.68      7.24 o 
  -6  -3   2      100.85      128.08      9.08 o 
  -5  -3   2       65.51       60.04      6.61 o 
  -4  -3   2      363.80      352.51     11.64 o 
  -3  -3   2        8.73       11.23      2.42 o 
  -2  -3   2     2719.66     2775.74     36.53 o 
  -1  -3   2     1585.99     1543.21     34.69 o 
   0  -3   2     1749.17     1736.84     20.08 o 
   1  -3   2     1835.37     1994.65     19.41 o 
   2  -3   2     1873.21     1891.41     21.85 o 
   3  -3   2      400.68      377.27      7.60 o 
   4  -3   2       67.79       53.47      3.11 o 
   5  -3   2        2.27        4.51      2.29 o 
   6  -3   2       20.68       24.24      4.42 o 
   7  -3   2      403.45      403.05     12.35 o 
   8  -3   2       31.70       37.21      7.62 o 
   9  -3   2        0.13       -9.78      9.78 o 
  -8  -2   2       76.92       80.05     13.65 o 
  -7  -2   2       16.96        6.40      7.03 o 
  -6  -2   2        7.04        4.22      4.25 o 
  -5  -2   2       74.77       86.05      6.73 o 
  -4  -2   2        0.32       -2.07      2.07 o 
  -3  -2   2      909.09      900.77     13.64 o 
  -2  -2   2     1648.61     1684.94     20.11 o 
  -1  -2   2      354.71      345.06      7.30 o 
   0  -2   2     2888.45     3027.48     39.23 o 
   1  -2   2     2349.68     2478.98     26.42 o 
   2  -2   2      558.08      589.69      8.64 o 
   3  -2   2     1445.25     1465.68     18.43 o 
   4  -2   2      230.45      222.82      7.79 o 
   5  -2   2      517.41      511.10      9.63 o 
   6  -2   2      145.96      145.91      7.43 o 
   7  -2   2       91.37       95.55      8.30 o 
   8  -2   2        0.22        3.46      9.17 o 
   9  -2   2        0.26        0.63      9.15 o 
  -9  -1   2       58.12       54.35     13.57 o 
  -8  -1   2        0.61        5.22      9.07 o 
  -7  -1   2       37.26       38.66      9.29 o 
  -6  -1   2       42.64       63.87      6.96 o 
  -5  -1   2       92.59      100.92      5.29 o 
  -4  -1   2      278.79      251.50      9.11 o 
  -3  -1   2     4939.11     4894.61     51.71 o 
  -2  -1   2      473.94      473.86      7.79 o 
  -1  -1   2     9459.39     8886.40     87.09 o 
   0  -1   2     1595.30     1682.22     18.15 o 
   1  -1   2       88.48       71.38      3.99 o 
   2  -1   2     5911.24     5748.73     57.97 o 
   3  -1   2     1084.36     1127.89     15.06 o 
   4  -1   2      129.26      124.79      4.21 o 
   5  -1   2      995.27      999.02     13.97 o 
   6  -1   2      372.40      375.88      8.84 o 
   7  -1   2        6.87        8.44      7.87 o 
   8  -1   2        0.48        3.75      8.09 o 
   9  -1   2        3.43       11.21      9.92 o 
  -9   0   2        3.50       -0.33      8.35 o 
  -8   0   2        0.79       -3.55      8.17 o 
  -7   0   2      146.56      167.10     14.67 o 
  -6   0   2        0.15       -3.01      3.86 o 
  -5   0   2      418.68      387.38      9.41 o 
  -4   0   2       91.35       69.56      3.87 o 
  -3   0   2     1691.92     1662.66     20.42 o 
  -2   0   2     5256.48     5256.52     53.43 o 
  -1   0   2     3005.78     2894.26     29.71 o 
   0   0   2      584.89      611.43      7.29 o 
   1   0   2       31.13       40.73      1.69 o 
   2   0   2      830.14      878.63     11.47 o 
   3   0   2     1429.29     1444.83     18.27 o 
   4   0   2     4793.80     4658.57     43.69 o 
   5   0   2      332.59      324.93      7.83 o 
   6   0   2      149.82      163.69      8.99 o 
   7   0   2        7.40        7.52      6.67 o 
   8   0   2        9.99       14.22      9.39 o 
   9   0   2       51.89       69.12     14.35 o 
  -9   1   2        5.12        0.47      8.74 o 
  -8   1   2        4.29       -2.16      8.29 o 
  -7   1   2       23.64       18.51      5.59 o 
  -6   1   2      138.58      111.31     15.87 o 
  -5   1   2      100.53      109.97      6.93 o 
  -4   1   2       98.43       91.55      4.07 o 
  -3   1   2      931.33      897.06     12.41 o 
  -2   1   2     1843.80     1709.83     19.22 o 
  -1   1   2     6216.88     6284.19     62.41 o 
   0   1   2     2442.15     2418.00     31.83 o 
   1   1   2      915.18      925.90      9.82 o 
   2   1   2     1442.55     1506.83     17.64 o 
   3   1   2     2976.39     2978.46     33.17 o 
   4   1   2       25.82       27.32      2.32 o 
   5   1   2       58.23       63.62      6.00 o 
   6   1   2      174.28      151.02      9.12 o 
   7   1   2        1.86       11.24      5.48 o 
   8   1   2       22.54       18.22      8.74 o 
  -9   2   2        0.74       -0.22      8.35 o 
  -8   2   2       39.78       52.66      8.25 o 
  -7   2   2      181.82      172.90     10.42 o 
  -6   2   2      352.92      350.13     17.30 o 
  -5   2   2       64.66       67.35      6.01 o 
  -4   2   2      653.67      645.97     14.60 o 
  -3   2   2     1677.47     1636.42     26.21 o 
  -2   2   2        0.70        0.12      2.34 o 
  -1   2   2    15302.59    14725.24    143.21 o 
   0   2   2      285.08      315.92      5.58 o 
   1   2   2      158.67      154.10      3.21 o 
   2   2   2     1299.42     1222.83     14.91 o 
   3   2   2     1200.50     1169.75     13.29 o 
   4   2   2        6.37       11.11      3.78 o 
   5   2   2       66.16       55.80      6.04 o 
   6   2   2       27.79       41.25      6.43 o 
   7   2   2      118.16      137.24     10.24 o 
   8   2   2       36.03       53.20      8.68 o 
  -9   3   2        0.64       -7.52     10.09 o 
  -8   3   2       20.28       26.22      7.36 o 
  -7   3   2      121.63      135.89     15.22 o 
  -6   3   2        5.30       12.40      4.83 o 
  -5   3   2      229.56      222.29     20.14 o 
  -4   3   2      900.81      902.47     19.02 o 
  -3   3   2        3.66        4.23      2.59 o 
  -2   3   2      986.84     1046.72     13.46 o 
  -1   3   2     1575.39     1630.11     19.55 o 
   0   3   2     1182.00     1147.41     14.94 o 
   1   3   2     1813.75     1809.58     18.66 o 
   2   3   2      987.36     1034.81     18.90 o 
   3   3   2        5.03        5.88      2.98 o 
   4   3   2       39.62       36.58     11.17 o 
   5   3   2       12.71       17.92      5.21 o 
   6   3   2      260.66      250.04     12.53 o 
   7   3   2       41.27       39.16     12.79 o 
   8   3   2       11.89        1.84      8.64 o 
  -8   4   2        4.95        2.99      6.57 o 
  -7   4   2       58.75       50.61      7.88 o 
  -6   4   2      271.40      272.50     12.63 o 
  -5   4   2      121.23      114.96      7.97 o 
  -4   4   2      105.09      104.30      6.92 o 
  -3   4   2      106.06      109.53      6.22 o 
  -2   4   2       26.08       23.87      2.27 o 
  -1   4   2      734.41      714.08     14.42 o 
   0   4   2     2369.87     2373.58     28.02 o 
   1   4   2      536.43      547.59      8.25 o 
   2   4   2      355.63      375.02     16.41 o 
   3   4   2        1.49        0.75      2.78 o 
   4   4   2       22.05       23.46      7.03 o 
   5   4   2      257.84      232.45     11.51 o 
   6   4   2       39.73       50.84     10.89 o 
   7   4   2        1.07       -2.21      6.10 o 
   8   4   2        4.68       -5.38     13.28 o 
  -8   5   2       19.74       23.48      8.27 o 
  -7   5   2        0.47        2.97      5.87 o 
  -6   5   2       92.11       91.43      8.66 o 
  -5   5   2       16.98       13.76      6.19 o 
  -4   5   2       12.48        4.29      3.84 o 
  -3   5   2       17.94       25.33      4.41 o 
  -2   5   2      685.80      708.52     12.05 o 
  -1   5   2     1255.86     1259.81     18.05 o 
   0   5   2      159.46      171.74      8.05 o 
   1   5   2      307.79      310.38      6.48 o 
   2   5   2       64.54       73.80      6.06 o 
   3   5   2       18.30       22.68      4.60 o 
   4   5   2      120.76      114.66     18.10 o 
   5   5   2      184.63      192.31     11.45 o 
   6   5   2        0.40        2.46      5.81 o 
   7   5   2        4.38       11.12      7.77 o 
  -8   6   2       87.66       69.77     16.81 o 
  -7   6   2       34.04       36.19      7.77 o 
  -6   6   2       36.83       43.15      7.64 o 
  -5   6   2      528.58      518.83     17.08 o 
  -4   6   2       22.55       11.79      4.63 o 
  -3   6   2       73.20       71.12      6.38 o 
  -2   6   2      494.13      488.43     15.93 o 
  -1   6   2      119.85      118.93      5.38 o 
   0   6   2        0.40        4.31      2.48 o 
   1   6   2       55.71       67.84      4.99 o 
   2   6   2        0.61        3.86      3.02 o 
   3   6   2      289.68      263.79     11.35 o 
   4   6   2      184.75      181.03     12.78 o 
   5   6   2       51.74       50.70      7.94 o 
   6   6   2        0.15        1.75      6.83 o 
   7   6   2        4.98       -5.79      7.64 o 
  -7   7   2        1.34        2.37      6.79 o 
  -6   7   2        0.76        7.77      6.22 o 
  -5   7   2        2.95        3.93      5.16 o 
  -4   7   2      107.12      116.49      8.76 o 
  -3   7   2      292.45      296.47     12.09 o 
  -2   7   2        1.02        4.50      4.00 o 
  -1   7   2       43.33       58.54      4.75 o 
   0   7   2       85.09       97.10      7.59 o 
   1   7   2        2.40       -1.14      2.94 o 
   2   7   2      650.93      606.83     14.53 o 
   3   7   2       36.05       40.94      7.51 o 
   4   7   2       79.08       63.07     12.67 o 
   5   7   2       17.03       15.33      6.57 o 
   6   7   2       34.36       25.88     14.81 o 
  -7   8   2       18.35       22.13      8.94 o 
  -6   8   2       35.40       34.65      8.40 o 
  -5   8   2        6.66       10.96      8.68 o 
  -4   8   2       81.25       89.32      8.84 o 
  -3   8   2       23.75       31.02      6.31 o 
  -2   8   2       59.05       53.71      7.14 o 
  -1   8   2        0.46        3.61      4.34 o 
   0   8   2       13.61       10.93      4.85 o 
   1   8   2       94.50       87.88      6.60 o 
   2   8   2       13.53       24.39      5.19 o 
   3   8   2        7.10       -3.01      5.14 o 
   4   8   2       17.90       11.36     15.55 o 
   5   8   2       17.95       17.20      7.35 o 
  -6   9   2        6.49       -2.26      7.83 o 
  -5   9   2       35.32       25.79      9.58 o 
  -4   9   2       23.66       38.75      7.69 o 
  -3   9   2        8.26        7.94      5.79 o 
  -2   9   2        0.89       -5.00      5.00 o 
  -1   9   2        8.36        1.90      7.54 o 
   0   9   2       18.14       19.17      5.98 o 
   1   9   2      295.43      343.44     12.47 o 
   2   9   2        5.75        6.97      4.92 o 
   3   9   2        8.13        6.70      6.72 o 
   4   9   2        3.95        1.11      7.75 o 
  -5  10   2        2.02       -2.76      7.59 o 
  -4  10   2        4.02       -1.15      7.48 o 
  -3  10   2        9.17        4.72     11.94 o 
  -2  10   2        5.67       -7.07      7.81 o 
  -1  10   2       58.07       44.40     11.94 o 
   0  10   2       18.57       29.19      7.73 o 
   1  10   2       32.69       48.58      8.23 o 
   2  10   2        1.65        2.86      6.10 o 
   3  10   2        1.44        4.28      7.27 o 
  -3  11   2        0.33       -9.88      9.88 o 
  -2  11   2       10.70       -2.91     10.21 o 
  -1  11   2        2.42        4.24      7.21 o 
   0  11   2        4.72        4.20      7.35 o 
   1  11   2       24.65       26.17      8.48 o 
   0 -12   3        0.04       -7.89      8.64 o 
   1 -12   3       21.58       28.08     10.94 o 
  -3 -11   3        0.54       -7.09      7.09 o 
  -2 -11   3        2.80        8.31      6.91 o 
  -1 -11   3        6.99        7.19      5.33 o 
   0 -11   3        0.02       -0.24      5.52 o 
   1 -11   3       11.93       20.64      9.09 o 
   3 -11   3       33.22       41.45     12.04 o 
   4 -11   3        6.99        8.20      7.88 o 
  -4 -10   3       27.75       23.65     16.58 o 
  -3 -10   3       75.90       71.11     15.46 o 
  -2 -10   3       13.04       19.60      6.85 o 
  -1 -10   3       22.67       35.81      5.81 o 
   0 -10   3        0.51        3.82      4.40 o 
   1 -10   3       43.13       50.24      7.31 o 
   2 -10   3       61.19       55.27      7.09 o 
   3 -10   3       20.55       21.09      6.08 o 
   4 -10   3       62.96       49.64     11.12 o 
   5 -10   3        3.51       -1.60      6.79 o 
  -5  -9   3        0.42       -1.52     11.58 o 
  -4  -9   3       17.77       10.98      6.72 o 
  -3  -9   3        0.49       -0.99      5.48 o 
  -2  -9   3       62.73       56.23      7.26 o 
  -1  -9   3       56.75       53.23      5.71 o 
   0  -9   3       41.12       58.18      6.79 o 
   1  -9   3      458.59      511.18     16.32 o 
   2  -9   3      132.25      130.20      7.26 o 
   3  -9   3        3.31       -1.94      4.09 o 
   4  -9   3      128.58      129.48      8.04 o 
   5  -9   3        1.18        1.39      6.08 o 
   6  -9   3        4.99       14.63      7.58 o 
  -6  -8   3        9.76       10.09      9.00 o 
  -5  -8   3       94.42      101.17     19.57 o 
  -4  -8   3        0.22        8.72      6.41 o 
  -3  -8   3      276.61      265.00     27.08 o 
  -2  -8   3       21.83       13.54      5.09 o 
  -1  -8   3       16.15       19.07      4.27 o 
   0  -8   3      341.34      338.48     10.08 o 
   1  -8   3       44.43       38.93      5.03 o 
   2  -8   3       23.48       25.55      3.32 o 
   3  -8   3       57.66       46.59      5.06 o 
   4  -8   3      224.80      206.58     11.04 o 
   5  -8   3       71.92       78.26      6.85 o 
   6  -8   3       86.57       76.18      8.36 o 
   7  -8   3        8.04       17.26      8.39 o 
  -6  -7   3        4.24        2.27      6.81 o 
  -5  -7   3       11.23        8.18      6.46 o 
  -4  -7   3        1.28        2.89      5.34 o 
  -3  -7   3       81.23       89.25      7.93 o 
  -2  -7   3       29.24       29.94      8.23 o 
  -1  -7   3      366.83      363.81      9.83 o 
   0  -7   3       71.34       65.75      3.93 o 
   1  -7   3       71.94       55.88      5.11 o 
   2  -7   3      292.56      299.86      9.04 o 
   3  -7   3        3.56        0.54      2.45 o 
   4  -7   3      303.94      306.20      9.89 o 
   5  -7   3      194.37      214.99      9.10 o 
   6  -7   3       13.57       11.47      4.79 o 
   7  -7   3       12.38        8.62      5.61 o 
   8  -7   3       37.27       28.60      9.54 o 
  -7  -6   3        2.27        1.79      9.73 o 
  -6  -6   3       19.16       15.05      7.23 o 
  -5  -6   3       10.29        2.79      5.38 o 
  -4  -6   3        1.22        4.47      7.30 o 
  -3  -6   3      978.52      921.50     21.22 o 
  -2  -6   3      389.48      359.27     27.24 o 
  -1  -6   3       96.63       93.94      4.96 o 
   0  -6   3      242.69      242.18      8.59 o 
   1  -6   3      175.49      170.14      7.76 o 
   2  -6   3       98.40      113.02      4.25 o 
   3  -6   3      489.93      485.41     10.15 o 
   4  -6   3      350.25      353.47     12.11 o 
   5  -6   3       23.97       28.95      4.54 o 
   6  -6   3      160.08      177.57      8.77 o 
   7  -6   3       52.01       53.39      6.77 o 
   8  -6   3        3.27       -0.92      5.65 o 
  -7  -5   3        5.48        8.17     11.61 o 
  -6  -5   3        4.06        6.97      6.27 o 
  -5  -5   3       74.67       80.69      8.82 o 
  -4  -5   3       20.83       12.70      5.05 o 
  -3  -5   3      916.94      934.08     26.09 o 
  -2  -5   3      952.90      986.72     19.52 o 
  -1  -5   3       63.58       72.45      7.05 o 
   0  -5   3      870.12      904.34     12.28 o 
   1  -5   3       72.51       81.03      4.09 o 
   2  -5   3      438.87      450.23      7.64 o 
   3  -5   3      630.09      620.63     11.12 o 
   4  -5   3      539.32      545.21     10.91 o 
   5  -5   3      481.16      464.89     11.92 o 
   6  -5   3      231.65      232.51      9.45 o 
   7  -5   3       19.25       18.14      5.47 o 
   8  -5   3       21.33       22.63      6.34 o 
  -8  -4   3        4.30       -9.17      9.17 o 
  -7  -4   3       30.07        6.75      6.86 o 
  -6  -4   3       60.18       57.10      8.07 o 
  -5  -4   3       62.02       61.26      9.52 o 
  -4  -4   3     1404.20     1355.05     26.47 o 
  -3  -4   3        6.42        3.09      2.26 o 
  -2  -4   3       39.25       50.32      3.19 o 
  -1  -4   3       16.49       11.78      2.20 o 
   0  -4   3     1563.88     1824.46     18.85 o 
   1  -4   3     1360.95     1350.47     15.00 o 
   2  -4   3     1589.70     1551.90     22.43 o 
   3  -4   3     1765.79     1791.60     22.45 o 
   4  -4   3      280.86      266.12      7.09 o 
   5  -4   3      205.67      205.61      7.81 o 
   6  -4   3       81.65       77.04      6.79 o 
   7  -4   3        1.16        1.69      4.23 o 
   8  -4   3        0.80        3.54      5.33 o 
  -8  -3   3        6.53       26.02     10.72 o 
  -7  -3   3       16.24       -6.27      9.22 o 
  -6  -3   3       15.99       15.29      5.67 o 
  -5  -3   3      278.52      320.73     23.71 o 
  -4  -3   3      201.53      215.06      7.09 o 
  -3  -3   3      512.84      534.65     10.07 o 
  -2  -3   3      224.41      208.65     12.41 o 
  -1  -3   3      152.09      146.41      4.05 o 
   0  -3   3     2650.33     2755.95     29.86 o 
   1  -3   3     1181.75     1099.99     53.52 o 
   2  -3   3      659.68      631.66      9.58 o 
   3  -3   3     5602.17     5883.33     61.29 o 
   4  -3   3      647.43      665.81     13.51 o 
   5  -3   3       11.11        9.59      2.48 o 
   6  -3   3      244.59      245.20      9.05 o 
   7  -3   3        3.31        7.83      4.54 o 
   8  -3   3       41.37       34.83     11.00 o 
   9  -3   3       61.95       70.83     14.71 o 
  -8  -2   3       31.29       35.50     10.52 o 
  -7  -2   3       36.00       46.60     10.03 o 
  -6  -2   3      420.66      418.59     14.48 o 
  -5  -2   3      226.29      235.51      7.87 o 
  -4  -2   3      196.94      200.11      7.80 o 
  -3  -2   3      482.35      495.78      9.36 o 
  -2  -2   3       92.03       92.42      3.64 o 
  -1  -2   3     2302.27     2273.13     25.00 o 
   0  -2   3     5801.74     5873.36     45.26 o 
   1  -2   3       24.54       22.17      1.68 o 
   2  -2   3      983.78     1017.34     13.17 o 
   3  -2   3     2371.74     2377.07     27.55 o 
   4  -2   3      170.22      183.73      5.97 o 
   5  -2   3      277.63      267.24      6.86 o 
   6  -2   3       10.61        8.94      3.50 o 
   7  -2   3      114.78      117.39      8.02 o 
   8  -2   3      110.75      127.22     14.94 o 
   9  -2   3       22.77       17.10     10.94 o 
  -8  -1   3       35.20       40.31     10.74 o 
  -7  -1   3      185.54      200.87     16.34 o 
  -6  -1   3       15.63       21.81      4.32 o 
  -5  -1   3        7.11        2.69      2.81 o 
  -4  -1   3        9.73       12.27      2.54 o 
  -3  -1   3        0.82        0.94      2.02 o 
  -2  -1   3     1021.94     1013.51     13.39 o 
  -1  -1   3     2496.80     2644.70     28.09 o 
   0  -1   3      210.51      190.96      3.92 o 
   1  -1   3     4326.79     4255.94     43.17 o 
   2  -1   3     5452.81     5354.78     54.57 o 
   3  -1   3       43.26       49.08      4.91 o 
   4  -1   3     1728.51     1700.19     23.27 o 
   5  -1   3      530.07      532.75      9.56 o 
   6  -1   3       63.77       50.68      4.97 o 
   7  -1   3      127.16      114.91     12.98 o 
   8  -1   3       42.25       40.78     11.29 o 
   9  -1   3        1.99        1.85     10.54 o 
  -9   0   3        0.33       -9.68      9.68 o 
  -8   0   3       44.75       61.36     12.27 o 
  -7   0   3        2.92        7.46      7.40 o 
  -6   0   3       41.15       37.74      9.29 o 
  -5   0   3      126.36      157.88      7.13 o 
  -4   0   3       31.24       31.10      3.08 o 
  -3   0   3     1586.33     1596.82     19.96 o 
  -2   0   3     1784.33     1805.43     20.74 o 
  -1   0   3     8088.31     7835.49     77.19 o 
   0   0   3     2855.87     2853.68     32.75 o 
   1   0   3       10.15        8.23      2.16 o 
   2   0   3     2161.94     2200.57     24.56 o 
   3   0   3       57.97       53.78      3.79 o 
   4   0   3        5.24        2.41      2.17 o 
   5   0   3      487.43      489.56     11.39 o 
   6   0   3      423.63      391.08     14.01 o 
   7   0   3       70.50       83.13      8.17 o 
   8   0   3        6.45       -5.42      9.35 o 
  -9   1   3       51.99       41.35     12.80 o 
  -8   1   3       47.60       53.84     11.62 o 
  -7   1   3        3.49       -0.22      4.84 o 
  -6   1   3        6.08        5.87      5.15 o 
  -5   1   3       75.66       83.58      6.46 o 
  -4   1   3      389.24      374.32      7.88 o 
  -3   1   3      847.11      807.52     11.56 o 
  -2   1   3       24.04       20.27      1.54 o 
  -1   1   3    13764.73    13056.13    127.10 o 
   0   1   3     3024.79     2954.62     31.00 o 
   1   1   3      159.88      171.67      6.15 o 
   2   1   3      461.35      441.50      7.30 o 
   3   1   3      602.73      608.99     10.05 o 
   4   1   3     1585.54     1606.75     21.31 o 
   5   1   3     1708.86     1628.38     52.90 o 
   6   1   3        3.04        6.88      4.86 o 
   7   1   3       18.22       14.24      6.18 o 
   8   1   3        6.62        7.46      9.58 o 
  -9   2   3        6.02        8.64     10.68 o 
  -8   2   3       38.11       17.38     10.29 o 
  -7   2   3       59.99       76.57      8.35 o 
  -6   2   3       19.84       27.19      5.71 o 
  -5   2   3      499.12      462.40     13.88 o 
  -4   2   3      435.31      393.89     11.52 o 
  -3   2   3      103.43      100.16      5.30 o 
  -2   2   3      111.59       98.91      4.86 o 
  -1   2   3     6950.71     6987.36     70.19 o 
   0   2   3       29.85       32.69      2.11 o 
   1   2   3     2119.79     2213.69     21.71 o 
   2   2   3      124.35      117.91      3.55 o 
   3   2   3      182.36      185.81      7.06 o 
   4   2   3      548.41      538.14     29.17 o 
   5   2   3      265.76      273.70     15.99 o 
   6   2   3       88.18       85.14      8.22 o 
   7   2   3       20.79        7.29     12.65 o 
   8   2   3        6.13       -1.01      6.02 o 
  -8   3   3        9.57        8.22      7.28 o 
  -7   3   3        3.16        8.20      5.81 o 
  -6   3   3      259.41      258.16     12.09 o 
  -5   3   3      217.46      226.11     13.16 o 
  -4   3   3        6.19       10.40      3.84 o 
  -3   3   3      195.17      192.80      7.73 o 
  -2   3   3     1272.15     1209.88     20.07 o 
  -1   3   3      547.16      609.88      9.71 o 
   0   3   3     1125.11     1205.14     15.93 o 
   1   3   3     1118.27     1126.23     13.18 o 
   2   3   3       80.89       68.35      2.77 o 
   3   3   3      688.41      701.20     33.77 o 
   4   3   3      183.80      185.56     12.90 o 
   5   3   3       83.52       70.31      7.46 o 
   6   3   3       42.81       35.29      6.84 o 
   7   3   3       11.84        6.32      6.21 o 
   8   3   3       12.78        4.30      7.61 o 
  -8   4   3        0.59       -1.24      6.92 o 
  -7   4   3      142.87      166.42     11.33 o 
  -6   4   3      108.29      108.26      9.99 o 
  -5   4   3      152.31      142.60      8.93 o 
  -4   4   3      340.87      364.93     12.24 o 
  -3   4   3      110.51      110.29      9.74 o 
  -2   4   3       64.09       70.41      3.50 o 
  -1   4   3     1697.29     1724.45     27.48 o 
   0   4   3       29.72       23.87      2.60 o 
   1   4   3      977.47     1003.10     12.81 o 
   2   4   3      553.97      532.25     12.29 o 
   3   4   3      116.33      111.88      6.94 o 
   4   4   3        1.22       -2.87      3.88 o 
   5   4   3       75.45       78.18     13.60 o 
   6   4   3        9.92        0.24      5.31 o 
   7   4   3       91.73      100.73     24.41 o 
  -8   5   3        8.44       12.17      7.62 o 
  -7   5   3       32.94       32.68      7.69 o 
  -6   5   3        3.15        1.81      5.14 o 
  -5   5   3       98.96       96.00      7.96 o 
  -4   5   3      129.74      134.72      8.16 o 
  -3   5   3        0.57        6.14      3.80 o 
  -2   5   3       41.25       49.75      5.00 o 
  -1   5   3      215.26      228.40      6.69 o 
   0   5   3      664.53      723.71     18.76 o 
   1   5   3     1572.35     1535.02     18.30 o 
   2   5   3      102.67      108.94      5.80 o 
   3   5   3      149.34      125.78      7.74 o 
   4   5   3       60.97       58.12      6.84 o 
   5   5   3      110.12      115.64      9.49 o 
   6   5   3       19.44       28.24     11.77 o 
   7   5   3       24.38       11.71      7.36 o 
  -8   6   3        3.86       10.66      7.60 o 
  -7   6   3        0.28       -5.17      6.04 o 
  -6   6   3       78.01       76.40      8.86 o 
  -5   6   3      174.62      175.12     10.62 o 
  -4   6   3       38.07       28.54     11.08 o 
  -3   6   3      229.64      235.52     10.50 o 
  -2   6   3       97.03      106.13     11.01 o 
  -1   6   3      124.59      127.94      5.81 o 
   0   6   3      360.25      379.59     14.91 o 
   1   6   3        6.82        9.37      3.24 o 
   2   6   3        0.08       -0.36      3.07 o 
   3   6   3       29.77       33.73      5.58 o 
   4   6   3       12.17       14.32      5.37 o 
   5   6   3       63.11       67.41     10.62 o 
   6   6   3       49.18       47.79      9.14 o 
  -7   7   3        0.21        6.91      7.35 o 
  -6   7   3        5.73        2.72      6.35 o 
  -5   7   3       34.51       15.03      6.18 o 
  -4   7   3       12.06        5.63      6.50 o 
  -3   7   3        2.28       -3.60      3.60 o 
  -2   7   3      196.66      195.22     10.13 o 
  -1   7   3      239.47      269.32     10.86 o 
   0   7   3        1.48        3.51      6.08 o 
   1   7   3       10.03        4.28      3.46 o 
   2   7   3      107.59      118.63      7.32 o 
   3   7   3       37.06       29.88      6.17 o 
   4   7   3      163.20      146.36     20.52 o 
   5   7   3       17.70       15.91      7.47 o 
   6   7   3       25.42       32.26      9.40 o 
  -6   8   3        1.85       -3.17      6.20 o 
  -5   8   3       84.40       87.82      9.46 o 
  -4   8   3       17.92       17.88      6.25 o 
  -3   8   3       16.38       44.17     12.03 o 
  -2   8   3      141.79      160.18      9.85 o 
  -1   8   3       39.37       63.09     10.78 o 
   0   8   3        4.85        2.58     11.79 o 
   1   8   3        0.83        0.52      3.95 o 
   2   8   3        4.37        3.97      4.19 o 
   3   8   3       44.58       36.91     12.14 o 
   4   8   3        3.64        3.53      6.30 o 
   5   8   3        1.71       11.38     16.49 o 
  -6   9   3        1.18       -1.61      7.03 o 
  -5   9   3        0.51       -2.58      6.74 o 
  -4   9   3        7.20        6.91     13.97 o 
  -3   9   3       73.60       98.16      9.38 o 
  -2   9   3        0.38       -7.40      7.40 o 
  -1   9   3       45.44       31.85      9.96 o 
   0   9   3        4.46        9.30      6.02 o 
   1   9   3      145.96      166.43      9.44 o 
   2   9   3        9.18        9.68      5.18 o 
   3   9   3       51.07       52.13      8.86 o 
   4   9   3        0.56        1.07      9.49 o 
  -4  10   3       21.72       20.99      7.95 o 
  -3  10   3        1.74        1.20     10.64 o 
  -2  10   3       32.24       17.99     10.41 o 
  -1  10   3        0.13       -3.36      8.91 o 
   0  10   3        9.06       -1.38      6.01 o 
   1  10   3        5.97        1.87      5.99 o 
   2  10   3       10.49       25.71     12.61 o 
   3  10   3        0.25       -9.72      9.72 o 
  -2  11   3        0.45       -0.39      9.82 o 
  -1  11   3        0.04        5.23      7.25 o 
   0  11   3        8.47        8.05      9.86 o 
  -3 -11   4        1.08       -5.73      6.82 o 
  -2 -11   4        1.36       -0.49     15.60 o 
  -1 -11   4        0.19        2.61      6.19 o 
   0 -11   4       20.97       17.49      6.73 o 
   3 -11   4        0.19       -2.85      5.70 o 
   4 -11   4        1.70        6.98      7.40 o 
  -4 -10   4        0.24       -5.18      8.14 o 
  -3 -10   4        0.78       -1.88      6.46 o 
  -2 -10   4       36.20       31.15      7.28 o 
  -1 -10   4       23.21       36.68      6.98 o 
   0 -10   4        0.22       -1.96      3.89 o 
   1 -10   4        7.62       18.16      5.74 o 
   2 -10   4        1.90        8.67      5.51 o 
   3 -10   4       60.08       63.55      8.17 o 
   4 -10   4        1.11        7.53      6.55 o 
   5 -10   4       20.35       12.58     10.90 o 
  -5  -9   4       31.67       24.54      9.15 o 
  -4  -9   4        4.78        2.35      6.63 o 
  -3  -9   4       46.31       58.88     11.67 o 
  -2  -9   4        0.81        4.03      5.69 o 
  -1  -9   4       21.78       35.83      7.40 o 
   0  -9   4        1.72       -4.03      4.03 o 
   1  -9   4       14.48        6.21      3.77 o 
   2  -9   4       61.40       77.24      5.58 o 
   3  -9   4      619.83      634.74     27.43 o 
   4  -9   4        1.41        8.29      5.77 o 
   5  -9   4        0.88        0.22      6.12 o 
   6  -9   4        0.93       -5.24      6.44 o 
  -6  -8   4       12.19       -6.55      9.80 o 
  -5  -8   4        9.90        3.92      7.33 o 
  -4  -8   4       15.44       15.63      6.93 o 
  -3  -8   4      804.46      769.34     28.16 o 
  -2  -8   4        2.88        4.24      4.23 o 
  -1  -8   4       84.52      101.72      6.16 o 
   0  -8   4        1.11       -2.56      2.56 o 
   1  -8   4      212.93      221.92      8.97 o 
   2  -8   4      911.56      909.92     14.32 o 
   3  -8   4      274.83      274.01     11.65 o 
   4  -8   4        3.62        4.70      4.87 o 
   5  -8   4        6.99       10.57      6.80 o 
   6  -8   4       26.08       29.18      7.86 o 
   7  -8   4       49.19       32.65      8.93 o 
  -6  -7   4        0.17        4.47      8.49 o 
  -5  -7   4       23.20       33.93      7.68 o 
  -4  -7   4        0.43        7.47      5.70 o 
  -3  -7   4        0.78       -3.97      3.97 o 
  -2  -7   4       10.14        9.11      4.08 o 
  -1  -7   4        2.41        1.10      3.12 o 
   0  -7   4       83.19       89.57      4.36 o 
   1  -7   4      569.33      562.80     11.72 o 
   2  -7   4      209.89      213.26      6.18 o 
   3  -7   4        7.42        8.82      3.04 o 
   4  -7   4      579.84      556.01     16.10 o 
   5  -7   4       14.59       11.97      4.22 o 
   6  -7   4       61.10       71.49      8.66 o 
   7  -7   4      134.26      128.05     16.82 o 
  -7  -6   4        0.05       -0.97      8.91 o 
  -6  -6   4        3.77        1.15      6.50 o 
  -5  -6   4        4.12       -1.62      5.59 o 
  -4  -6   4       21.10       24.30      5.91 o 
  -3  -6   4       65.66       57.03      6.56 o 
  -2  -6   4        3.19        5.28      5.48 o 
  -1  -6   4      719.03      742.13     12.93 o 
   0  -6   4      375.58      359.12      7.32 o 
   1  -6   4      369.57      371.87      9.39 o 
   2  -6   4      225.85      211.57      5.67 o 
   3  -6   4       65.45       64.59      4.51 o 
   4  -6   4       53.78       40.99     11.12 o 
   5  -6   4      398.77      418.93     32.62 o 
   6  -6   4       42.55       53.12      6.01 o 
   7  -6   4        1.90        2.02      6.82 o 
   8  -6   4       38.92       47.21      9.73 o 
  -7  -5   4       31.82       28.00     14.26 o 
  -6  -5   4       48.47       63.28      8.78 o 
  -5  -5   4       25.65       16.44      6.07 o 
  -4  -5   4       10.28        2.41      9.80 o 
  -3  -5   4       33.72       32.25     11.00 o 
  -2  -5   4      198.07      191.82     11.13 o 
  -1  -5   4     3193.08     3217.64     36.77 o 
   0  -5   4      433.52      426.54      7.36 o 
   1  -5   4        5.30        8.25      1.82 o 
   2  -5   4        0.79        0.06      1.52 o 
   3  -5   4      199.62      202.31      6.16 o 
   4  -5   4      174.60      178.85      9.93 o 
   5  -5   4      356.34      342.69     12.49 o 
   6  -5   4      219.44      212.27      8.98 o 
   7  -5   4      121.84      109.58      7.94 o 
   8  -5   4       54.76       55.76      8.08 o 
  -8  -4   4       11.50       24.78     11.76 o 
  -7  -4   4       61.16       77.88     14.60 o 
  -6  -4   4       26.38        7.18      5.57 o 
  -5  -4   4        4.89        6.86      7.07 o 
  -4  -4   4      181.25      191.65      9.49 o 
  -3  -4   4      986.11      960.04     16.92 o 
  -2  -4   4     3300.92     3130.97    122.27 o 
  -1  -4   4     1156.37     1162.29     15.74 o 
   0  -4   4       48.36       61.53      3.01 o 
   1  -4   4       47.44       50.54      2.44 o 
   2  -4   4        0.76        1.36      1.03 o 
   3  -4   4      887.92      814.93     12.84 o 
   4  -4   4      804.48      780.47     13.42 o 
   5  -4   4      290.06      290.68      8.56 o 
   6  -4   4      178.89      165.42      7.91 o 
   7  -4   4       36.12       46.42      6.78 o 
   8  -4   4        0.91        4.32      5.31 o 
  -8  -3   4       18.02       27.20     11.25 o 
  -7  -3   4        9.33       13.65      8.42 o 
  -6  -3   4       66.69       60.07      7.43 o 
  -5  -3   4        2.75        4.78      6.75 o 
  -4  -3   4       36.27       38.35      5.01 o 
  -3  -3   4      877.50      924.39     14.71 o 
  -2  -3   4      532.98      575.46     10.00 o 
  -1  -3   4      302.80      321.16      6.38 o 
   0  -3   4     1625.76     1710.38     16.92 o 
   1  -3   4      274.51      298.67      4.99 o 
   2  -3   4     1997.15     1988.26     23.19 o 
   3  -3   4      257.10      252.83      6.34 o 
   4  -3   4      526.46      500.17     14.08 o 
   5  -3   4     1016.17     1008.73     16.74 o 
   6  -3   4      232.09      234.20      8.77 o 
   7  -3   4       58.26       63.68      6.33 o 
   8  -3   4       17.13       11.82      9.60 o 
  -8  -2   4       13.55        2.98      8.74 o 
  -7  -2   4       16.60        9.05      7.81 o 
  -6  -2   4       37.58       43.93     10.21 o 
  -5  -2   4       19.69       14.22      3.43 o 
  -4  -2   4     2172.03     2114.97     27.38 o 
  -3  -2   4      705.24      707.53     11.96 o 
  -2  -2   4       27.53       33.08      2.55 o 
  -1  -2   4      311.82      334.41      6.18 o 
   0  -2   4        7.60        8.97      1.63 o 
   1  -2   4     4560.42     4581.50     72.94 o 
   2  -2   4     5975.08     6039.47     61.54 o 
   3  -2   4      150.86      155.24      5.31 o 
   4  -2   4      215.23      195.22      6.35 o 
   5  -2   4      539.17      530.86     11.35 o 
   6  -2   4       14.29       10.80      3.08 o 
   7  -2   4       68.04       86.67      8.17 o 
   8  -2   4        9.07        1.57      8.95 o 
  -8  -1   4        1.67       -3.75      8.62 o 
  -7  -1   4       25.78       13.35      7.95 o 
  -6  -1   4      139.14      147.36      8.86 o 
  -5  -1   4      513.67      496.29     11.28 o 
  -4  -1   4       94.93      100.20      4.88 o 
  -3  -1   4       34.62       44.27      3.12 o 
  -2  -1   4      436.55      445.44      7.88 o 
  -1  -1   4       64.18       68.78      2.28 o 
   0  -1   4     4251.38     4335.07     75.46 o 
   1  -1   4     2108.44     2037.65     22.31 o 
   2  -1   4      136.27      157.22      5.47 o 
   3  -1   4     5413.38     5618.62     58.79 o 
   4  -1   4     2740.23     2693.73     36.22 o 
   5  -1   4      223.62      222.41      8.50 o 
   6  -1   4     1435.23     1393.83     21.96 o 
   7  -1   4       74.33       85.81     13.59 o 
   8  -1   4        3.75       23.31      9.97 o 
  -8   0   4       18.38       11.21      8.99 o 
  -7   0   4       19.18       21.37      5.83 o 
  -6   0   4      191.27      204.17     10.47 o 
  -5   0   4      157.66      165.38      8.57 o 
  -4   0   4       72.52       76.83      4.11 o 
  -3   0   4      483.27      483.82      8.79 o 
  -2   0   4      750.72      754.85     10.80 o 
  -1   0   4      169.35      191.23      4.15 o 
   0   0   4     1399.03     1453.60     16.73 o 
   1   0   4     3044.00     3131.16     41.42 o 
   2   0   4      543.50      506.13      8.30 o 
   3   0   4       79.02       70.48      3.55 o 
   4   0   4      632.48      622.88     11.47 o 
   5   0   4       47.08       40.32      6.90 o 
   6   0   4      104.32       89.65      7.47 o 
   7   0   4       57.97       68.21      7.80 o 
   8   0   4      131.16      145.22     16.20 o 
  -9   1   4        3.14       19.52     12.00 o 
  -8   1   4        3.15        7.25      8.91 o 
  -7   1   4      115.59      118.89     12.56 o 
  -6   1   4      130.14      129.67      8.84 o 
  -5   1   4       81.42       78.15      7.24 o 
  -4   1   4       45.44       47.09      4.08 o 
  -3   1   4      338.85      368.91      7.03 o 
  -2   1   4     2547.75     2598.90     28.87 o 
  -1   1   4     2233.99     2189.96     30.52 o 
   0   1   4      322.32      317.57      5.96 o 
   1   1   4      822.50      821.15      9.79 o 
   2   1   4     1093.53     1087.54     14.37 o 
   3   1   4       21.19       26.27      3.54 o 
   4   1   4       72.11       60.65      3.88 o 
   5   1   4      774.31      768.60     18.65 o 
   6   1   4       50.42       52.96      6.78 o 
   7   1   4      163.13      167.25     10.95 o 
   8   1   4       17.81       12.09      7.00 o 
  -8   2   4      105.79      109.97     21.99 o 
  -7   2   4       24.41       34.42      6.82 o 
  -6   2   4        5.80        1.89      4.55 o 
  -5   2   4       95.83      103.94      7.44 o 
  -4   2   4        3.80       -2.08      2.81 o 
  -3   2   4     1949.61     1855.47     29.77 o 
  -2   2   4     1301.08     1291.06     16.27 o 
  -1   2   4      864.08      746.89     17.46 o 
   0   2   4      996.65     1009.99     13.83 o 
   1   2   4     1782.92     1786.42     18.59 o 
   2   2   4      255.47      262.78     10.32 o 
   3   2   4     1072.80     1064.20     21.25 o 
   4   2   4       39.59       33.36      4.73 o 
   5   2   4      195.92      209.87     10.51 o 
   6   2   4      136.24      167.86     25.45 o 
   7   2   4       35.71       32.79      7.40 o 
   8   2   4        4.51       -2.54      6.72 o 
  -8   3   4        0.17        3.93      6.81 o 
  -7   3   4        2.71        9.55      6.71 o 
  -6   3   4       72.03       76.32      7.69 o 
  -5   3   4        0.51       -3.43      3.43 o 
  -4   3   4      896.13      898.31     19.83 o 
  -3   3   4      608.61      608.06     14.46 o 
  -2   3   4       97.38      123.02      4.05 o 
  -1   3   4     3185.08     3068.56     43.00 o 
   0   3   4     2001.27     2096.19     25.26 o 
   1   3   4        8.06        6.89      1.62 o 
   2   3   4     1397.29     1396.96     24.44 o 
   3   3   4      177.06      183.00     18.57 o 
   4   3   4      506.91      490.56     14.41 o 
   5   3   4      275.26      273.25     12.26 o 
   6   3   4        4.44        5.18      5.55 o 
   7   3   4        1.89        5.92      6.51 o 
   8   3   4        8.55        7.72      7.37 o 
  -8   4   4       10.13       13.49      7.74 o 
  -7   4   4       18.31       17.10      6.76 o 
  -6   4   4        1.27       -0.72      4.76 o 
  -5   4   4      162.68      160.71      9.46 o 
  -4   4   4      281.21      264.06     10.80 o 
  -3   4   4      124.56      110.31      6.82 o 
  -2   4   4       24.08       23.97      2.67 o 
  -1   4   4      891.07      908.02     27.51 o 
   0   4   4       86.60       87.13      4.22 o 
   1   4   4      197.33      200.82      5.22 o 
   2   4   4       50.53       47.65      4.16 o 
   3   4   4       75.66       72.36      8.23 o 
   4   4   4      262.91      273.23     11.46 o 
   5   4   4       71.89       81.74      8.51 o 
   6   4   4        0.30       -4.92      5.67 o 
   7   4   4       14.03       18.07      7.88 o 
  -8   5   4        8.65        9.36      7.65 o 
  -7   5   4       11.65        0.56      8.21 o 
  -6   5   4      159.30      138.68     10.27 o 
  -5   5   4      155.58      155.44      9.60 o 
  -4   5   4       10.04        9.72      4.55 o 
  -3   5   4       46.08       45.17      5.64 o 
  -2   5   4        1.99       -1.08      2.93 o 
  -1   5   4       69.25       61.15      4.07 o 
   0   5   4      132.93      133.94      6.11 o 
   1   5   4      141.81      135.78      6.56 o 
   2   5   4      124.36      116.53      6.33 o 
   3   5   4      733.27      724.80     25.62 o 
   4   5   4       21.72       23.46      8.93 o 
   5   5   4      165.34      145.76     10.43 o 
   6   5   4       11.59       21.11      9.15 o 
   7   5   4       10.00       10.52      9.43 o 
  -7   6   4       45.15       41.73     13.33 o 
  -6   6   4        6.78        2.89      5.80 o 
  -5   6   4        6.71        2.47      7.24 o 
  -4   6   4      157.29      138.19     23.20 o 
  -3   6   4      122.03      125.17      9.72 o 
  -2   6   4        0.14        0.01      3.63 o 
  -1   6   4      303.07      324.02      9.16 o 
   0   6   4       39.25       37.46      4.01 o 
   1   6   4      507.42      487.63     12.12 o 
   2   6   4      153.40      152.42      7.56 o 
   3   6   4        0.85       -3.07      3.60 o 
   4   6   4        9.74       12.16      5.53 o 
   5   6   4       22.77       26.72      6.73 o 
   6   6   4       21.32       27.28      8.23 o 
  -7   7   4       25.83       33.91      8.66 o 
  -6   7   4        0.62        0.49      6.36 o 
  -5   7   4       38.98       32.86      6.90 o 
  -4   7   4       14.72       20.89      5.83 o 
  -3   7   4      108.45       93.48     13.98 o 
  -2   7   4       54.26       56.75      6.65 o 
  -1   7   4        2.64        3.44      4.41 o 
   0   7   4       40.63       36.91     10.88 o 
   1   7   4      146.13      162.06      7.96 o 
   2   7   4        6.02       18.87      4.55 o 
   3   7   4        3.84        2.23      4.68 o 
   4   7   4        0.19       -4.64      4.64 o 
   5   7   4        1.96        8.30      6.43 o 
  -6   8   4        2.53        4.31      6.80 o 
  -5   8   4       33.76       37.70      7.82 o 
  -4   8   4        0.76       -5.24      5.24 o 
  -3   8   4        9.72        7.00      5.24 o 
  -2   8   4       34.89       37.30      6.51 o 
  -1   8   4       44.30       34.54      9.44 o 
   0   8   4      187.41      173.85     15.59 o 
   1   8   4        0.35        1.50      3.79 o 
   2   8   4        4.83       -2.98      4.67 o 
   3   8   4        0.15       -0.74      5.33 o 
   4   8   4       28.93        5.10      6.40 o 
   5   8   4        5.36        2.23      7.33 o 
  -5   9   4        9.44       14.73      7.86 o 
  -4   9   4       20.63       10.38      6.64 o 
  -3   9   4       11.72        9.59      9.43 o 
  -2   9   4       12.71        5.56      8.86 o 
  -1   9   4       79.83       84.69     12.80 o 
   0   9   4       12.02       35.80      7.34 o 
   1   9   4       57.98       57.87      7.54 o 
   2   9   4        0.03        5.98      5.11 o 
   3   9   4       16.28       11.48      7.13 o 
   4   9   4        5.26       -6.89      6.89 o 
  -4  10   4        0.07       -6.74      6.74 o 
  -3  10   4        0.83        7.52     11.15 o 
  -2  10   4       48.53       36.95     11.07 o 
  -1  10   4        5.29        8.82      9.37 o 
   0  10   4       17.80       13.90      7.25 o 
   1  10   4        0.50       -5.55      5.55 o 
   2  10   4        5.98       11.42      5.82 o 
  -3 -11   5        1.60        2.04     11.70 o 
  -2 -11   5       18.57       47.81     14.86 o 
  -1 -11   5       22.68        6.38     11.88 o 
   0 -11   5        0.22       -8.52      8.52 o 
   3 -11   5        6.88       -0.28      7.96 o 
   4 -11   5       27.82       20.62     16.27 o 
  -4 -10   5        5.95        0.96      7.28 o 
  -3 -10   5        6.07       22.46      7.18 o 
  -2 -10   5       12.17        9.91      7.32 o 
  -1 -10   5        6.73        7.38      5.51 o 
   0 -10   5       12.85       13.86      8.44 o 
   1 -10   5      166.92      179.13     15.94 o 
   2 -10   5       13.93       -5.67      6.95 o 
   3 -10   5       20.30        5.26      8.52 o 
   4 -10   5       47.12       57.60      9.01 o 
   5 -10   5       38.86       45.46      9.17 o 
  -5  -9   5       16.48       27.07      8.88 o 
  -4  -9   5       44.93       60.41      9.32 o 
  -3  -9   5       17.05        5.19      5.80 o 
  -2  -9   5        6.48       13.19      5.61 o 
  -1  -9   5       37.90       45.89     10.18 o 
   0  -9   5        4.85        1.38      4.43 o 
   1  -9   5       25.64       22.61      4.40 o 
   2  -9   5        2.04        2.68      3.94 o 
   3  -9   5       62.04       59.53     11.37 o 
   4  -9   5        1.15        0.79      8.60 o 
   5  -9   5      192.52      184.98     12.64 o 
   6  -9   5       53.17       58.32      9.76 o 
  -6  -8   5       15.29       23.37      9.05 o 
  -5  -8   5       60.77       74.59     12.04 o 
  -4  -8   5        4.51       -0.61      5.79 o 
  -3  -8   5       46.23       52.95      7.40 o 
  -2  -8   5      124.20      127.09     10.04 o 
  -1  -8   5      278.55      276.03     11.20 o 
   0  -8   5       12.33       13.45      3.06 o 
   1  -8   5       25.50       20.66      4.01 o 
   2  -8   5        5.78        5.02      3.18 o 
   3  -8   5      395.38      418.92     13.48 o 
   4  -8   5      443.85      434.49     22.89 o 
   5  -8   5       46.33       66.19     12.33 o 
   6  -8   5       28.90       19.65      9.30 o 
   7  -8   5       11.38       17.90      7.92 o 
  -6  -7   5        7.99       12.70      7.68 o 
  -5  -7   5       19.98       22.12      7.39 o 
  -4  -7   5       38.51       41.56      7.39 o 
  -3  -7   5      392.84      401.48     21.43 o 
  -2  -7   5       73.42       71.59      6.66 o 
  -1  -7   5       70.60       67.68     10.07 o 
   0  -7   5      175.00      193.27      5.97 o 
   1  -7   5        6.07        7.78      2.54 o 
   2  -7   5      246.02      262.30      6.93 o 
   3  -7   5      869.57      892.56     15.79 o 
   4  -7   5        7.60       -5.97      5.97 o 
   5  -7   5       29.08       21.66      8.50 o 
   6  -7   5       43.33       35.16      7.86 o 
   7  -7   5        2.78       10.87      7.55 o 
  -7  -6   5       10.04       16.85      7.89 o 
  -6  -6   5       49.46       52.33      8.43 o 
  -5  -6   5        8.05       -5.19      5.19 o 
  -4  -6   5       58.41       58.25      7.32 o 
  -3  -6   5      792.35      831.62     19.97 o 
  -2  -6   5       84.89       95.36     13.20 o 
  -1  -6   5        1.26       -0.53      2.19 o 
   0  -6   5      181.96      200.01      5.64 o 
   1  -6   5      531.67      536.09     11.18 o 
   2  -6   5     1020.63     1005.15     13.80 o 
   3  -6   5     1584.29     1608.64     30.04 o 
   4  -6   5       53.82       55.59      6.45 o 
   5  -6   5       40.45       39.33      9.68 o 
   6  -6   5       43.07       31.58      7.30 o 
   7  -6   5      163.75      151.73     11.93 o 
   8  -6   5       21.87       11.75      9.91 o 
  -7  -5   5        9.48       10.94      7.40 o 
  -6  -5   5        2.91       -4.85      5.44 o 
  -5  -5   5      106.35      103.23     10.69 o 
  -4  -5   5       24.64       16.47      5.11 o 
  -3  -5   5        0.21       -6.01      7.14 o 
  -2  -5   5       37.98       41.30      3.58 o 
  -1  -5   5       57.49       67.97      4.26 o 
   0  -5   5      165.69      132.19      7.75 o 
   1  -5   5     2253.24     2259.18     23.80 o 
   2  -5   5      718.69      764.86     12.39 o 
   3  -5   5        5.01        7.43      2.28 o 
   4  -5   5      139.47      138.74      6.02 o 
   5  -5   5        9.63       11.28      4.69 o 
   6  -5   5       31.70       35.09      5.92 o 
   7  -5   5      167.93      164.61     11.41 o 
   8  -5   5       18.23        9.69     12.27 o 
  -8  -4   5        0.17       -4.04      9.88 o 
  -7  -4   5        2.68        3.42      6.73 o 
  -6  -4   5      123.31      136.06     10.23 o 
  -5  -4   5       97.05      116.47      8.51 o 
  -4  -4   5      122.67      100.42      7.38 o 
  -3  -4   5      146.12      141.87      5.93 o 
  -2  -4   5       88.11      101.22      4.94 o 
  -1  -4   5     2031.43     2066.68     25.01 o 
   0  -4   5     3537.52     3575.85     30.03 o 
   1  -4   5      642.35      692.26      9.44 o 
   2  -4   5      303.50      319.98      8.10 o 
   3  -4   5       35.32       41.73      4.20 o 
   4  -4   5       20.22       12.64      3.72 o 
   5  -4   5      726.32      702.29     21.50 o 
   6  -4   5      121.70      134.02      9.93 o 
   7  -4   5       63.11       59.04      6.42 o 
   8  -4   5       38.57       40.21      8.44 o 
  -8  -3   5        0.24       -2.16      8.27 o 
  -7  -3   5      129.46      133.78     14.65 o 
  -6  -3   5      173.17      197.38     11.01 o 
  -5  -3   5      134.35      133.07      8.41 o 
  -4  -3   5      236.92      222.84     12.29 o 
  -3  -3   5       25.66       19.72      3.84 o 
  -2  -3   5       99.11       89.29      4.08 o 
  -1  -3   5     3947.56     4010.66     42.96 o 
   0  -3   5      896.25      860.41     11.24 o 
   1  -3   5      196.33      208.59      4.42 o 
   2  -3   5       70.89       68.84      3.26 o 
   3  -3   5      311.89      341.54      9.93 o 
   4  -3   5      767.95      726.48     12.91 o 
   5  -3   5      316.39      283.72      9.62 o 
   6  -3   5      395.61      382.74     14.36 o 
   7  -3   5      150.17      152.80      8.22 o 
   8  -3   5       34.09       52.58     11.15 o 
  -8  -2   5        0.13        6.05      8.31 o 
  -7  -2   5       48.07       72.02     11.78 o 
  -6  -2   5       28.21       16.19      5.25 o 
  -5  -2   5       59.39       53.86      4.77 o 
  -4  -2   5        1.83       -0.43      2.43 o 
  -3  -2   5      250.86      234.47      6.67 o 
  -2  -2   5     2718.03     2704.32     31.91 o 
  -1  -2   5     2740.60     2746.61     26.26 o 
   0  -2   5       29.49       43.44      4.14 o 
   1  -2   5      736.77      761.12     20.05 o 
   2  -2   5     2795.98     3017.97     44.30 o 
   3  -2   5     2134.05     1989.83     24.90 o 
   4  -2   5     1379.74     1349.70     19.32 o 
   5  -2   5       62.75       70.95      5.56 o 
   6  -2   5       95.31      101.00      6.23 o 
   7  -2   5      137.74      154.67     14.59 o 
   8  -2   5        0.50       -3.73      7.81 o 
  -8  -1   5        2.66        5.66      8.76 o 
  -7  -1   5        0.01       -6.01      6.01 o 
  -6  -1   5       17.30       16.00      5.00 o 
  -5  -1   5        1.18        2.19      3.80 o 
  -4  -1   5      452.03      443.08      9.74 o 
  -3  -1   5     2022.57     1969.64     24.56 o 
  -2  -1   5      150.24      152.09      3.91 o 
  -1  -1   5      364.25      355.10      5.53 o 
   0  -1   5      632.47      604.00      8.40 o 
   1  -1   5      255.36      272.29      5.11 o 
   2  -1   5     3715.04     3637.74     39.12 o 
   3  -1   5     1062.31     1011.72     14.79 o 
   4  -1   5        9.32        4.20      2.43 o 
   5  -1   5      895.41      900.39     15.79 o 
   6  -1   5      419.27      442.88     11.43 o 
   7  -1   5       12.53       16.69      9.49 o 
   8  -1   5      163.26      148.54     16.20 o 
  -8   0   5       20.64       19.67      9.72 o 
  -7   0   5       51.46       47.73      7.43 o 
  -6   0   5        5.92        1.42      4.37 o 
  -5   0   5       55.84       50.42      7.52 o 
  -4   0   5     1138.23     1096.43     22.64 o 
  -3   0   5      277.85      275.85      5.45 o 
  -2   0   5       28.55       36.68      3.51 o 
  -1   0   5       28.54       29.09      2.04 o 
   0   0   5      185.39      183.69      7.79 o 
   1   0   5     3414.42     3396.17     38.85 o 
   2   0   5     4260.36     4296.65     45.57 o 
   3   0   5     1023.97      987.79     14.60 o 
   4   0   5      279.85      295.04      7.87 o 
   5   0   5      144.02      147.96      6.43 o 
   6   0   5      141.96      139.23      9.03 o 
   7   0   5       48.65       31.44      9.74 o 
   8   0   5        0.85       10.74      9.86 o 
  -8   1   5       14.39       18.75     10.49 o 
  -7   1   5        2.41       -1.80      8.54 o 
  -6   1   5        5.01        7.56      7.75 o 
  -5   1   5       76.20       84.65      6.83 o 
  -4   1   5      616.97      614.95     15.26 o 
  -3   1   5      258.87      275.03      6.87 o 
  -2   1   5      407.49      387.67      7.20 o 
  -1   1   5      289.33      317.40      6.29 o 
   0   1   5     1876.87     1895.95     22.30 o 
   1   1   5     1600.70     1587.23     16.74 o 
   2   1   5      904.05      906.23     13.04 o 
   3   1   5      382.49      375.66      7.99 o 
   4   1   5      425.19      395.90      9.07 o 
   5   1   5      130.54      132.56      8.37 o 
   6   1   5       94.46       84.94      7.97 o 
   7   1   5       45.59       42.08     16.29 o 
   8   1   5       74.46       96.10     16.46 o 
  -8   2   5       23.45       19.46     15.05 o 
  -7   2   5       16.49        9.22      6.11 o 
  -6   2   5      286.98      289.14     12.63 o 
  -5   2   5       26.36       42.00      7.17 o 
  -4   2   5      190.68      195.66     13.79 o 
  -3   2   5       56.93       45.48      4.91 o 
  -2   2   5      902.22      910.33     15.07 o 
  -1   2   5       77.82       76.55      4.54 o 
   0   2   5      734.14      731.16     11.42 o 
   1   2   5       43.04       35.86      2.31 o 
   2   2   5      440.28      431.27      8.32 o 
   3   2   5      228.35      207.22     12.38 o 
   4   2   5      263.18      278.84     10.79 o 
   5   2   5       12.29        7.76      4.71 o 
   6   2   5        8.78       12.35      5.81 o 
   7   2   5        4.67        9.03      6.16 o 
   8   2   5       34.57       32.02     16.44 o 
  -8   3   5       43.26       38.27      8.66 o 
  -7   3   5      102.91      109.16     24.16 o 
  -6   3   5        0.78       -2.98      5.03 o 
  -5   3   5        4.83        5.77      5.50 o 
  -4   3   5      107.89       98.53      7.15 o 
  -3   3   5        9.99        3.77      3.62 o 
  -2   3   5     6855.26     6943.72     72.07 o 
  -1   3   5      996.62      981.91     18.42 o 
   0   3   5       59.78       70.66      3.72 o 
   1   3   5      308.35      302.09      6.27 o 
   2   3   5      759.95      781.82     11.19 o 
   3   3   5       25.43       24.81      4.37 o 
   4   3   5      646.22      646.86     26.00 o 
   5   3   5      119.38      107.81      8.63 o 
   6   3   5       30.11       33.75     12.14 o 
   7   3   5       39.69       44.00      8.88 o 
  -8   4   5       22.72       26.38      9.01 o 
  -7   4   5        4.08        7.60     12.24 o 
  -6   4   5        8.47        5.04      5.13 o 
  -5   4   5       17.17       34.21      6.18 o 
  -4   4   5        8.27        5.18      4.31 o 
  -3   4   5      212.11      203.63      9.20 o 
  -2   4   5      565.64      566.04     14.60 o 
  -1   4   5      553.12      562.00     13.86 o 
   0   4   5      288.70      307.11      9.97 o 
   1   4   5      436.57      449.74      8.28 o 
   2   4   5      185.74      185.07      7.10 o 
   3   4   5      345.91      303.25     11.13 o 
   4   4   5        9.25        8.55      4.69 o 
   5   4   5       95.55      103.60     11.26 o 
   6   4   5       60.19       66.27     10.72 o 
   7   4   5       41.04       30.77      8.69 o 
  -8   5   5        1.65       -1.20      7.85 o 
  -7   5   5        1.62        7.42      8.25 o 
  -6   5   5       17.18       17.81      6.78 o 
  -5   5   5        1.53       -0.63      4.72 o 
  -4   5   5      247.01      232.10     11.24 o 
  -3   5   5      690.27      719.68     25.42 o 
  -2   5   5        7.81        7.53      3.94 o 
  -1   5   5       40.72       36.82      4.29 o 
   0   5   5        6.63       10.90      2.90 o 
   1   5   5       18.58       21.08      3.55 o 
   2   5   5       40.07       41.09      4.57 o 
   3   5   5       19.12       17.84      4.77 o 
   4   5   5      110.61      109.30      8.55 o 
   5   5   5      184.53      181.28     16.43 o 
   6   5   5        1.90       14.76      7.50 o 
   7   5   5       29.17       25.62      9.53 o 
  -7   6   5        0.22       -0.21      6.41 o 
  -6   6   5       13.70        5.34      6.12 o 
  -5   6   5       35.47       38.56      8.77 o 
  -4   6   5        1.84        0.63      4.72 o 
  -3   6   5        9.06        7.61      4.83 o 
  -2   6   5       53.59       47.94      6.05 o 
  -1   6   5      276.42      300.94     29.25 o 
   0   6   5       52.47       49.97      5.83 o 
   1   6   5       69.63       84.61      7.75 o 
   2   6   5        7.55        7.43      4.62 o 
   3   6   5       26.85       26.26      5.52 o 
   4   6   5      246.10      250.93     14.35 o 
   5   6   5        1.67       -7.22      7.22 o 
   6   6   5       28.14       36.46      9.44 o 
  -7   7   5        1.24        2.16      7.95 o 
  -6   7   5       53.11       59.39      9.12 o 
  -5   7   5       59.26       71.30     13.15 o 
  -4   7   5       40.96       36.43      7.02 o 
  -3   7   5       34.90       45.38     13.21 o 
  -2   7   5       15.68        5.24      4.64 o 
  -1   7   5      115.55      114.80     10.21 o 
   0   7   5       74.56       89.00     10.15 o 
   1   7   5        2.14        7.46      3.95 o 
   2   7   5       16.30       16.86      5.05 o 
   3   7   5       34.16       27.41      6.57 o 
   4   7   5       11.42        5.85      6.09 o 
   5   7   5        1.31        5.01      6.48 o 
  -6   8   5       17.79       16.01     19.41 o 
  -5   8   5        0.88       -0.37      6.22 o 
  -4   8   5        0.42        4.94      6.58 o 
  -3   8   5       23.60       18.93      7.17 o 
  -2   8   5        6.55        8.80      5.74 o 
  -1   8   5       13.89       10.96      8.25 o 
   0   8   5        4.49        1.04      6.97 o 
   1   8   5       64.83       59.01      6.48 o 
   2   8   5       22.70       33.24      5.82 o 
   3   8   5        7.32       13.40      6.06 o 
   4   8   5        2.05       -4.61      7.70 o 
  -5   9   5        7.88       13.70      7.85 o 
  -4   9   5       10.29       15.63      7.47 o 
  -3   9   5       82.72       71.59      9.58 o 
  -2   9   5       36.26       20.97     10.19 o 
  -1   9   5       12.87        5.16      9.50 o 
   0   9   5        4.15       12.45      6.00 o 
   1   9   5       76.05       61.32      8.93 o 
   2   9   5        0.46       -3.28      7.65 o 
   3   9   5       33.55       31.79      8.13 o 
  -3  10   5        3.07       -0.84      9.70 o 
  -2  10   5        0.45       -5.05      7.68 o 
  -1  10   5       10.43       -1.32      9.41 o 
   0  10   5       83.28       86.06     21.19 o 
   1  10   5        0.66       -1.36      7.00 o 
   0 -12   6        0.62       20.62     10.88 o 
  -2 -11   6       27.95       41.18     14.98 o 
  -1 -11   6        6.41       -4.63      9.84 o 
   0 -11   6      101.43      158.09     17.67 o 
   1 -11   6       27.56       15.37      8.35 o 
   3 -11   6        0.58       -9.35      9.35 o 
   4 -11   6       21.66       14.57      8.18 o 
  -4 -10   6       11.23       11.04     13.18 o 
  -3 -10   6        4.01       16.28     10.94 o 
  -2 -10   6       29.15       11.39     12.55 o 
  -1 -10   6       16.59       29.34     11.90 o 
   0 -10   6       77.49       77.44     13.55 o 
   1 -10   6        0.95        4.28      4.85 o 
   2 -10   6       67.68       75.04      7.55 o 
   3 -10   6       88.87       69.84     13.20 o 
   4 -10   6        7.03        7.40     10.70 o 
   5 -10   6       27.57       40.43      9.11 o 
  -5  -9   6        3.26       -6.42      7.11 o 
  -4  -9   6       37.82       34.82     14.83 o 
  -3  -9   6        5.85        3.59      6.68 o 
  -2  -9   6       28.96       27.26     13.81 o 
  -1  -9   6      156.88      175.78     17.44 o 
   0  -9   6      200.27      166.63     15.43 o 
   1  -9   6      123.48      114.29      6.76 o 
   2  -9   6       12.46        7.99      3.72 o 
   3  -9   6        4.32        7.99      8.56 o 
   4  -9   6       58.61       62.05     12.29 o 
   5  -9   6        5.79       13.86      9.07 o 
   6  -9   6       15.91       12.63      7.82 o 
  -6  -8   6        0.51        3.70     11.93 o 
  -5  -8   6       49.73       53.21      9.33 o 
  -4  -8   6        8.50        2.40      6.10 o 
  -3  -8   6       35.00       43.70      7.07 o 
  -2  -8   6        0.93        8.60      7.46 o 
  -1  -8   6        2.09        1.41      4.03 o 
   0  -8   6      236.33      239.82     10.61 o 
   1  -8   6      509.87      448.02     11.66 o 
   2  -8   6        9.51        9.52      3.74 o 
   3  -8   6      202.22      179.01      9.45 o 
   4  -8   6       34.83       40.82     10.19 o 
   5  -8   6      172.21      190.15     17.69 o 
   6  -8   6      325.33      305.48     16.09 o 
   7  -8   6       25.69       38.22      9.75 o 
  -6  -7   6        8.62        5.95      6.80 o 
  -5  -7   6       14.65       12.13      6.42 o 
  -4  -7   6      176.68      158.58     10.79 o 
  -3  -7   6       10.36        2.63      4.94 o 
  -2  -7   6        9.86        7.35      4.54 o 
  -1  -7   6      612.01      552.42     11.69 o 
   0  -7   6      173.83      177.36      8.49 o 
   1  -7   6      198.69      202.97      7.49 o 
   2  -7   6      425.93      446.48     10.97 o 
   3  -7   6      100.94      109.25      7.19 o 
   4  -7   6       40.00       38.70     11.43 o 
   5  -7   6      298.75      303.33     20.50 o 
   6  -7   6       28.25       11.05     10.56 o 
   7  -7   6        8.20        6.79      7.77 o 
  -7  -6   6       17.91       27.77      8.35 o 
  -6  -6   6       39.68       44.91     11.28 o 
  -5  -6   6       26.45       29.09      6.81 o 
  -4  -6   6      672.30      637.19     18.52 o 
  -3  -6   6       43.99       58.68     12.24 o 
  -2  -6   6        3.49        3.71      2.83 o 
  -1  -6   6      301.87      304.94     10.80 o 
   0  -6   6       52.92       57.84      3.81 o 
   1  -6   6      300.93      304.82      6.92 o 
   2  -6   6      199.97      194.56      7.59 o 
   3  -6   6      754.62      748.39     17.38 o 
   4  -6   6      423.30      436.12     13.73 o 
   5  -6   6      297.61      319.19     20.03 o 
   6  -6   6        2.33       15.90      9.78 o 
   7  -6   6       22.34       26.92      8.14 o 
   8  -6   6        4.03       -0.54      7.86 o 
  -7  -5   6        8.97        8.57      7.51 o 
  -6  -5   6       43.62       53.30     22.93 o 
  -5  -5   6       27.80       28.50      6.28 o 
  -4  -5   6       56.06       52.37      8.62 o 
  -3  -5   6      392.40      399.49     12.87 o 
  -2  -5   6      379.11      402.84     12.68 o 
  -1  -5   6       23.18       20.64      3.64 o 
   0  -5   6      644.79      684.29     10.06 o 
   1  -5   6       91.79       97.78      3.83 o 
   2  -5   6      215.65      195.95      5.85 o 
   3  -5   6     1368.09     1380.64     19.63 o 
   4  -5   6      558.75      569.52     28.49 o 
   5  -5   6       47.94       55.97      6.17 o 
   6  -5   6        0.12       -2.75      8.01 o 
   7  -5   6        1.76       -0.79      7.14 o 
   8  -5   6       41.89       38.99      9.28 o 
  -8  -4   6        2.23       -5.42      9.90 o 
  -7  -4   6       15.89       16.43      9.37 o 
  -6  -4   6        0.45       -4.59      6.98 o 
  -5  -4   6        1.53        1.74      7.13 o 
  -4  -4   6      335.97      342.80      9.67 o 
  -3  -4   6      565.31      574.04     11.81 o 
  -2  -4   6      291.49      301.02      7.64 o 
  -1  -4   6       60.11       85.94      6.60 o 
   0  -4   6        5.78        5.77      1.49 o 
   1  -4   6     1444.02     1432.66     15.95 o 
   2  -4   6     5040.24     5012.45     53.18 o 
   3  -4   6      647.67      684.17     15.96 o 
   4  -4   6        6.66        4.02      2.62 o 
   5  -4   6       36.84       34.08      4.19 o 
   6  -4   6        3.27        8.29      7.56 o 
   7  -4   6      158.15      179.42     14.57 o 
   8  -4   6       92.14      129.42     15.75 o 
  -8  -3   6       10.80        0.41      9.31 o 
  -7  -3   6        3.99       -2.53      7.72 o 
  -6  -3   6        6.66       -4.66      4.66 o 
  -5  -3   6      327.18      327.61      9.88 o 
  -4  -3   6       18.72       27.31      3.85 o 
  -3  -3   6        0.66        0.72      2.35 o 
  -2  -3   6     1358.11     1340.30     19.57 o 
  -1  -3   6        8.06       13.14      1.75 o 
   0  -3   6      300.34      263.92      4.47 o 
   1  -3   6     1232.73     1164.00     20.37 o 
   2  -3   6      643.97      646.48     17.14 o 
   3  -3   6      289.52      299.45      7.25 o 
   4  -3   6        9.08       14.70      2.89 o 
   5  -3   6        0.98        0.62      2.87 o 
   6  -3   6      178.37      170.37     11.19 o 
   7  -3   6      164.65      148.63     15.25 o 
  -8  -2   6       40.20       28.71     11.13 o 
  -7  -2   6        3.47       -0.18      7.40 o 
  -6  -2   6       82.75      105.50     11.60 o 
  -5  -2   6      353.28      394.73     10.63 o 
  -4  -2   6      239.09      232.70     11.03 o 
  -3  -2   6      811.49      767.21     23.98 o 
  -2  -2   6      251.90      239.55      6.21 o 
  -1  -2   6      690.57      688.14      9.05 o 
   0  -2   6     2064.86     2046.55     30.47 o 
   1  -2   6     1705.83     1637.19     25.79 o 
   2  -2   6      890.59     1023.27     17.83 o 
   3  -2   6       10.88       12.25      2.33 o 
   4  -2   6      141.98      118.76      5.81 o 
   5  -2   6     1337.03     1381.22     21.29 o 
   6  -2   6      258.19      262.55     10.89 o 
   7  -2   6       20.79       23.90      6.31 o 
  -8  -1   6        4.51       15.98      9.48 o 
  -7  -1   6       16.46        6.32      7.48 o 
  -6  -1   6      105.97      134.66      9.09 o 
  -5  -1   6       98.12       87.74      5.46 o 
  -4  -1   6       19.53       19.41      3.64 o 
  -3  -1   6        7.43        6.46      2.86 o 
  -2  -1   6      504.29      496.57      7.64 o 
  -1  -1   6     7829.24     7833.40     78.91 o 
   0  -1   6      111.75       94.98      3.63 o 
   1  -1   6      125.92      138.25      4.36 o 
   2  -1   6     2101.24     2205.05     25.91 o 
   3  -1   6       35.75       38.43      3.21 o 
   4  -1   6     1368.78     1412.54     20.38 o 
   5  -1   6      240.79      254.58      8.30 o 
   6  -1   6        3.53       16.82      5.10 o 
   7  -1   6      175.55      179.09     10.86 o 
   8  -1   6      153.87      147.82     15.81 o 
  -8   0   6        2.05       -7.19      7.19 o 
  -7   0   6       81.38       88.90      8.96 o 
  -6   0   6        2.52        4.75      4.93 o 
  -5   0   6      364.43      351.41     25.68 o 
  -4   0   6      418.83      414.64      7.59 o 
  -3   0   6      567.03      609.56      8.99 o 
  -2   0   6      754.26      729.53     11.27 o 
  -1   0   6       13.63        9.13      2.11 o 
   0   0   6       42.44       44.05      2.51 o 
   1   0   6       31.68       33.20      1.97 o 
   2   0   6      487.99      566.14      9.66 o 
   3   0   6      736.15      689.85     11.84 o 
   4   0   6     1581.30     1571.87     21.91 o 
   5   0   6       29.33       31.48      5.26 o 
   6   0   6      155.14      161.31      9.66 o 
   7   0   6       14.54       12.87      5.96 o 
   8   0   6       22.91       23.84     11.12 o 
  -8   1   6       16.51       20.86      7.56 o 
  -7   1   6        5.56        3.22      9.48 o 
  -6   1   6      111.91      114.99      8.99 o 
  -5   1   6        8.71       14.65      4.50 o 
  -4   1   6      120.98      130.28     10.04 o 
  -3   1   6      578.75      569.85     12.20 o 
  -2   1   6     3385.35     3426.99     62.65 o 
  -1   1   6       60.31       75.08      3.40 o 
   0   1   6       81.42       87.29      3.73 o 
   1   1   6        9.92       15.22      2.85 o 
   2   1   6     2101.89     2131.11     25.72 o 
   3   1   6     1440.88     1409.95     19.34 o 
   4   1   6      942.07      899.82     19.56 o 
   5   1   6        3.79       -2.35      3.84 o 
   6   1   6        4.88        8.28      5.19 o 
   7   1   6        0.43       -3.31      5.98 o 
   8   1   6        5.82        5.54      8.06 o 
  -8   2   6       34.72       36.96      8.52 o 
  -7   2   6       20.90       18.74      6.87 o 
  -6   2   6        0.57        3.28      5.19 o 
  -5   2   6       63.32       69.43      6.74 o 
  -4   2   6      817.24      825.89     19.13 o 
  -3   2   6        2.26        0.42      3.28 o 
  -2   2   6       23.26       26.35      2.58 o 
  -1   2   6      262.87      245.43      6.25 o 
   0   2   6       39.99       49.03      3.31 o 
   1   2   6     1364.68     1298.79     15.40 o 
   2   2   6      926.09      927.07     14.18 o 
   3   2   6      185.00      188.90      7.33 o 
   4   2   6      164.52      169.45      9.47 o 
   5   2   6      262.18      250.75     16.97 o 
   6   2   6       52.29       55.12     19.83 o 
   7   2   6       16.42       28.58      7.43 o 
   8   2   6        8.81       13.33     11.53 o 
  -8   3   6        0.33        2.02      7.13 o 
  -7   3   6        0.99       13.43      6.69 o 
  -6   3   6       70.57       65.25      9.24 o 
  -5   3   6      130.98      138.21      9.23 o 
  -4   3   6        6.98        8.99      4.45 o 
  -3   3   6        6.07        3.78      7.83 o 
  -2   3   6      353.50      352.48      8.02 o 
  -1   3   6       62.25       78.38      4.09 o 
   0   3   6     2007.58     2054.72     26.11 o 
   1   3   6      484.12      475.25      8.45 o 
   2   3   6        6.53        5.04      2.17 o 
   3   3   6      222.50      217.35      9.31 o 
   4   3   6      162.42      175.96      9.58 o 
   5   3   6        5.88        8.47      5.33 o 
   6   3   6       69.28       68.06      8.75 o 
   7   3   6        0.57       -4.76      6.56 o 
  -8   4   6        2.19       -3.12      7.51 o 
  -7   4   6       16.65       14.99      8.85 o 
  -6   4   6      100.53       94.56      9.07 o 
  -5   4   6        8.06        6.94      5.01 o 
  -4   4   6      186.05      172.77     11.95 o 
  -3   4   6       13.55       14.81      4.43 o 
  -2   4   6       13.39       10.09      3.68 o 
  -1   4   6      132.02      134.30      5.56 o 
   0   4   6      445.65      418.23      9.59 o 
   1   4   6       24.70       24.65      3.42 o 
   2   4   6      149.91      163.27      6.92 o 
   3   4   6       36.76       39.37      5.51 o 
   4   4   6      113.45      103.08      8.06 o 
   5   4   6       35.38       29.16      6.93 o 
   6   4   6        0.37        1.23      6.52 o 
   7   4   6        2.13       -6.66      6.66 o 
  -7   5   6       22.34       18.94     16.47 o 
  -6   5   6       13.95        5.73      6.44 o 
  -5   5   6        1.15       -3.87      4.93 o 
  -4   5   6       52.48       58.58     14.28 o 
  -3   5   6       24.04       21.79      5.78 o 
  -2   5   6     1891.57     1878.35     33.52 o 
  -1   5   6      755.95      766.64     14.53 o 
   0   5   6       79.07       77.93      5.54 o 
   1   5   6       13.90       17.95      4.14 o 
   2   5   6       10.40       14.27      4.22 o 
   3   5   6       46.06       33.13      8.89 o 
   4   5   6       55.38       51.32      7.18 o 
   5   5   6        3.30        4.65      6.16 o 
   6   5   6       29.03       31.24      8.55 o 
  -7   6   6        4.20       -6.85      6.85 o 
  -6   6   6        3.78        1.71      5.89 o 
  -5   6   6        3.50        7.21      8.09 o 
  -4   6   6       13.14        9.43      5.27 o 
  -3   6   6        2.45        3.81      4.70 o 
  -2   6   6       39.02       48.89      6.40 o 
  -1   6   6        6.97       -2.28      4.87 o 
   0   6   6      183.96      171.48      9.60 o 
   1   6   6      153.39      153.35      9.88 o 
   2   6   6       58.37       49.57      5.69 o 
   3   6   6       66.69       77.46      7.94 o 
   4   6   6       12.72       15.05     10.36 o 
   5   6   6       12.89       17.37      7.37 o 
   6   6   6       55.97       57.17     10.29 o 
  -6   7   6        2.50       -3.77      9.36 o 
  -5   7   6        8.53       -2.68      5.67 o 
  -4   7   6       29.87       45.15     12.91 o 
  -3   7   6      157.76      156.06     23.60 o 
  -2   7   6       22.29       12.48      8.18 o 
  -1   7   6       14.37        8.86      7.91 o 
   0   7   6       17.76        9.15      8.36 o 
   1   7   6        3.05        0.73      3.63 o 
   2   7   6       38.01       50.31     14.42 o 
   3   7   6       11.85       11.44      6.18 o 
   4   7   6        0.22        3.95      6.08 o 
   5   7   6        4.01       -4.06      9.13 o 
  -5   8   6       20.97       30.08      8.21 o 
  -4   8   6        0.34        5.44      6.54 o 
  -3   8   6        0.48       -5.06      5.06 o 
  -2   8   6        4.68        9.07      9.33 o 
  -1   8   6       46.04       61.68     11.84 o 
   0   8   6       15.75        5.69      8.78 o 
   1   8   6       17.97       26.05      5.39 o 
   2   8   6        0.95       -1.27      5.36 o 
   3   8   6        0.16       -3.82      5.46 o 
   4   8   6       20.62       14.97      7.36 o 
  -4   9   6        0.21       -4.34      6.78 o 
  -3   9   6        5.25        3.91      9.39 o 
  -2   9   6        1.30       -8.01      8.01 o 
  -1   9   6       52.09       49.93     11.76 o 
   0   9   6       11.83       12.89      7.99 o 
   1   9   6        8.46        4.29      6.21 o 
   2   9   6        0.40        0.44      5.24 o 
  -2  10   6        0.19        7.58      8.78 o 
  -1  10   6       10.32        2.51     10.43 o 
   0  10   6        5.67       11.63      6.73 o 
  -2 -11   7        5.27       20.48     12.21 o 
  -1 -11   7        4.86        1.81     11.29 o 
   0 -11   7      133.08      131.24     17.55 o 
   1 -11   7        1.11        4.17      5.61 o 
   3 -11   7       73.53       75.42     13.69 o 
   4 -11   7        0.64       16.61     11.43 o 
  -4 -10   7       12.91       36.56     14.31 o 
  -3 -10   7        9.64       21.25     13.29 o 
  -2 -10   7       17.08        4.59     10.56 o 
  -1 -10   7        0.12       -1.20      9.07 o 
   0 -10   7       11.87       -1.34      8.91 o 
   1 -10   7        0.35        0.14      3.94 o 
   2 -10   7       32.01       40.09      7.06 o 
   3 -10   7        2.22        5.32      9.37 o 
   4 -10   7       88.11       75.75     14.51 o 
   5 -10   7       97.10       73.00     14.92 o 
  -5  -9   7       17.06       37.07     15.79 o 
  -4  -9   7        6.50       -2.02     10.43 o 
  -3  -9   7       10.75        2.55      9.86 o 
  -2  -9   7       14.46       18.32      9.48 o 
  -1  -9   7       95.77       79.43     13.16 o 
   0  -9   7      156.26      167.61     16.20 o 
   1  -9   7      227.20      248.67      9.71 o 
   2  -9   7      227.52      228.25      9.21 o 
   3  -9   7        1.73        3.84      4.86 o 
   4  -9   7       17.87       25.62     10.11 o 
   5  -9   7        5.91       -8.11      9.54 o 
   6  -9   7       15.67       21.73      8.46 o 
  -6  -8   7       14.49       21.58      8.90 o 
  -5  -8   7        0.94       -2.02      6.89 o 
  -4  -8   7       23.64        6.86      8.41 o 
  -3  -8   7       43.64       61.11     13.16 o 
  -2  -8   7       74.03       81.27     12.86 o 
  -1  -8   7      187.21      190.58     15.79 o 
   0  -8   7       24.83       32.39      5.55 o 
   1  -8   7       17.08       22.21      4.22 o 
   2  -8   7      678.78      636.81     14.22 o 
   3  -8   7      151.16      144.77     11.93 o 
   4  -8   7       32.88       39.31     10.60 o 
   5  -8   7       13.72       23.39     10.60 o 
   6  -8   7        2.08        4.01     11.31 o 
   7  -8   7       41.85       36.84     10.08 o 
  -6  -7   7       27.16       34.25      8.45 o 
  -5  -7   7       22.43       26.10      7.69 o 
  -4  -7   7       19.44       21.35      6.47 o 
  -3  -7   7        2.41       -1.89      7.16 o 
  -2  -7   7       28.59       35.96     10.25 o 
  -1  -7   7       43.80       54.93      6.27 o 
   0  -7   7      301.34      293.63      9.42 o 
   1  -7   7      845.86      790.82     18.18 o 
   2  -7   7      392.63      370.85     10.06 o 
   3  -7   7       43.00       40.46      5.57 o 
   4  -7   7      105.41      127.17     18.31 o 
   5  -7   7       12.77       21.48     10.21 o 
   6  -7   7      141.10      126.69     16.45 o 
   7  -7   7      112.75      118.10     13.29 o 
  -7  -6   7       14.85        9.08      7.89 o 
  -6  -6   7       26.41       13.30      9.95 o 
  -5  -6   7       14.44       31.65      7.34 o 
  -4  -6   7      206.34      214.50     11.51 o 
  -3  -6   7      103.75      107.92      8.00 o 
  -2  -6   7      530.64      552.89     11.93 o 
  -1  -6   7        5.78        3.59      3.38 o 
   0  -6   7      165.95      165.09      6.67 o 
   1  -6   7      872.68      854.11     15.58 o 
   2  -6   7       28.28       27.25      4.54 o 
   3  -6   7       21.90       13.13      4.25 o 
   4  -6   7      214.69      223.42     14.90 o 
   5  -6   7       76.60       82.96     12.51 o 
   6  -6   7      260.34      268.54     20.24 o 
   7  -6   7       69.40       74.73     10.10 o 
  -7  -5   7       10.68       20.97      7.90 o 
  -6  -5   7        0.23       -1.43      5.50 o 
  -5  -5   7        1.89        7.38     11.04 o 
  -4  -5   7      721.96      690.51     19.94 o 
  -3  -5   7        6.97        4.75      4.26 o 
  -2  -5   7       33.53       44.82      4.01 o 
  -1  -5   7      376.12      354.12      8.21 o 
   0  -5   7      537.52      531.70      8.58 o 
   1  -5   7      127.45      129.83      5.63 o 
   2  -5   7     1496.72     1550.28     31.01 o 
   3  -5   7       61.31       62.00      5.74 o 
   4  -5   7      284.49      258.46     10.71 o 
   5  -5   7      377.24      420.62     18.28 o 
   6  -5   7      169.35      172.91     15.96 o 
   7  -5   7        2.91        4.42      9.99 o 
   8  -5   7        5.22       10.52      8.08 o 
  -7  -4   7       26.62       27.06     10.72 o 
  -6  -4   7        6.74        9.44      6.01 o 
  -5  -4   7        3.10        2.07      4.39 o 
  -4  -4   7      638.03      683.99     14.72 o 
  -3  -4   7      162.45      171.90      7.99 o 
  -2  -4   7      686.01      674.43     21.82 o 
  -1  -4   7      194.58      187.94      4.95 o 
   0  -4   7      104.27      124.60      3.49 o 
   1  -4   7      177.72      179.19      7.50 o 
   2  -4   7      311.04      311.79     10.11 o 
   3  -4   7     1365.34     1307.58     24.49 o 
   4  -4   7     1471.01     1443.72     27.27 o 
   5  -4   7      221.52      220.25     10.40 o 
   6  -4   7       19.96       24.55      5.91 o 
   7  -4   7       15.09       24.17     11.23 o 
  -8  -3   7        0.22       -3.89      8.72 o 
  -7  -3   7       14.91        9.86      8.46 o 
  -6  -3   7       42.85       30.95      8.86 o 
  -5  -3   7       31.69       26.39      4.51 o 
  -4  -3   7       14.46       29.32     10.96 o 
  -3  -3   7      947.28      946.31     15.65 o 
  -2  -3   7     1295.64     1325.68     16.18 o 
  -1  -3   7        1.51        6.11      1.59 o 
   0  -3   7     1428.54     1420.68     19.70 o 
   1  -3   7      991.39      959.05     18.41 o 
   2  -3   7       67.74       50.74      2.78 o 
   3  -3   7     1608.67     1580.12     21.03 o 
   4  -3   7      336.72      355.96     25.93 o 
   5  -3   7       76.99       68.66      6.63 o 
   6  -3   7       12.31        4.90      4.70 o 
   7  -3   7        0.60        6.62      8.78 o 
  -8  -2   7       11.58       25.29     11.21 o 
  -7  -2   7       28.85       20.09      9.33 o 
  -6  -2   7       26.51       34.08      8.45 o 
  -5  -2   7       28.15       40.82      7.30 o 
  -4  -2   7      510.24      507.67     11.23 o 
  -3  -2   7      380.04      380.15      8.96 o 
  -2  -2   7      738.15      794.94     11.05 o 
  -1  -2   7      495.26      475.29      7.35 o 
   0  -2   7      135.51      138.35      6.31 o 
   1  -2   7     1420.51     1346.29     23.05 o 
   2  -2   7     2667.05     2553.52     30.52 o 
   3  -2   7      149.47      130.52      5.18 o 
   4  -2   7       36.12       34.65      3.75 o 
   5  -2   7       45.60       61.79     11.59 o 
   6  -2   7        9.95        9.36      5.13 o 
   7  -2   7      239.23      249.51     17.71 o 
  -8  -1   7       72.22       47.54     11.94 o 
  -7  -1   7       16.66       12.08      8.31 o 
  -6  -1   7       33.55       30.64      6.11 o 
  -5  -1   7        1.00        0.40      3.99 o 
  -4  -1   7      173.57      191.04      5.68 o 
  -3  -1   7        4.71        6.05      1.91 o 
  -2  -1   7      134.18      118.38      4.58 o 
  -1  -1   7       34.01       32.32      2.44 o 
   0  -1   7     1956.24     1923.84     22.71 o 
   1  -1   7     1811.67     1728.37     20.70 o 
   2  -1   7      916.71      927.96     13.66 o 
   3  -1   7        5.93        1.76      3.46 o 
   4  -1   7      227.55      226.31      7.46 o 
   5  -1   7      261.99      255.80      8.57 o 
   6  -1   7      521.33      525.20     37.39 o 
   7  -1   7       40.97       68.82     11.45 o 
  -8   0   7       30.10       49.83     11.84 o 
  -7   0   7        0.86       -3.50      5.52 o 
  -6   0   7       39.81       53.20     12.21 o 
  -5   0   7      290.94      313.67     12.22 o 
  -4   0   7       31.73       20.21      3.26 o 
  -3   0   7      434.15      465.21     12.33 o 
  -2   0   7     1268.55     1311.41     17.74 o 
  -1   0   7      608.67      620.36     10.31 o 
   0   0   7     2031.13     1952.14     23.59 o 
   1   0   7       10.43       14.52      4.87 o 
   2   0   7        2.26        3.04      2.10 o 
   3   0   7       87.40       80.08      4.34 o 
   4   0   7       13.31       11.08      3.29 o 
   5   0   7      438.70      462.90     14.90 o 
   6   0   7      296.73      313.58     13.17 o 
   7   0   7       42.75       48.17      7.50 o 
   8   0   7       45.28       56.57     13.35 o 
  -8   1   7        7.56        8.50      7.20 o 
  -7   1   7       17.93       30.55      7.37 o 
  -6   1   7       89.26       95.60      8.47 o 
  -5   1   7       55.11       51.51      6.38 o 
  -4   1   7      122.79      117.94      8.86 o 
  -3   1   7        2.58        0.92      2.03 o 
  -2   1   7       88.21       82.12      5.26 o 
  -1   1   7     2220.37     2180.67     26.48 o 
   0   1   7      754.28      738.65     15.08 o 
   1   1   7      128.59      138.83      4.23 o 
   2   1   7       29.29       35.91      3.12 o 
   3   1   7        2.12        1.09      2.35 o 
   4   1   7      312.24      323.37     23.13 o 
   5   1   7      348.37      323.14     12.84 o 
   6   1   7       35.39       41.95      7.25 o 
   7   1   7        1.07        5.39      5.83 o 
   8   1   7       10.40        4.75      6.52 o 
  -8   2   7       12.72       19.39      8.19 o 
  -7   2   7       25.14       33.86      7.84 o 
  -6   2   7       10.69        3.50      5.35 o 
  -5   2   7      332.57      332.83     13.41 o 
  -4   2   7       28.30       24.39      5.10 o 
  -3   2   7      461.00      451.35     13.10 o 
  -2   2   7      388.73      385.04     20.66 o 
  -1   2   7      129.49      111.89      4.74 o 
   0   2   7      244.22      272.03      7.19 o 
   1   2   7       19.83       23.19      2.43 o 
   2   2   7       39.46       48.44      5.42 o 
   3   2   7      602.26      613.56     15.71 o 
   4   2   7      647.80      659.73     17.38 o 
   5   2   7        9.08        2.84      4.96 o 
   6   2   7        9.05       15.45      6.23 o 
   7   2   7        2.71        0.12      6.52 o 
  -8   3   7        0.26        7.46      7.78 o 
  -7   3   7        4.04        9.14     11.00 o 
  -6   3   7       10.86        8.61      5.42 o 
  -5   3   7        7.21        4.35      8.68 o 
  -4   3   7      300.97      287.30     11.71 o 
  -3   3   7      597.88      592.96     15.93 o 
  -2   3   7      490.47      459.27     24.82 o 
  -1   3   7        1.06       -1.02      1.95 o 
   0   3   7       64.71       74.07      7.31 o 
   1   3   7      187.31      188.45      5.63 o 
   2   3   7     1098.96     1113.55     19.45 o 
   3   3   7      236.61      240.86     10.07 o 
   4   3   7      208.50      210.96     12.05 o 
   5   3   7        1.76        1.75      7.07 o 
   6   3   7       36.00       39.20      8.68 o 
   7   3   7       12.30       11.75      8.30 o 
  -7   4   7        8.20        7.60      7.21 o 
  -6   4   7       12.67       13.40      7.75 o 
  -5   4   7       49.96       44.91      7.10 o 
  -4   4   7      243.77      241.80     11.33 o 
  -3   4   7      233.76      210.43     20.93 o 
  -2   4   7        3.10       -1.81      3.55 o 
  -1   4   7       35.93       31.47      3.73 o 
   0   4   7       12.99       14.17      3.11 o 
   1   4   7      326.70      310.51      7.49 o 
   2   4   7      180.77      171.58      7.32 o 
   3   4   7       22.44       17.68      4.66 o 
   4   4   7      183.27      183.84     10.58 o 
   5   4   7       49.15       47.65      8.64 o 
   6   4   7       19.64        7.37      7.75 o 
  -7   5   7        1.63        2.19      7.03 o 
  -6   5   7        0.60        2.88      5.83 o 
  -5   5   7       62.72       57.82      8.00 o 
  -4   5   7       28.30       28.44      6.35 o 
  -3   5   7       99.43      109.17      8.21 o 
  -2   5   7       41.57       35.15      5.89 o 
  -1   5   7       26.47       22.56      5.14 o 
   0   5   7      449.64      462.77     11.26 o 
   1   5   7      346.70      355.35     10.55 o 
   2   5   7        6.44        6.26      3.70 o 
   3   5   7       10.70       12.17     13.77 o 
   4   5   7        0.05        3.56      4.97 o 
   5   5   7       11.14       13.78      6.86 o 
   6   5   7        9.19        9.26      7.89 o 
  -7   6   7        0.95        7.69      7.65 o 
  -6   6   7       45.05       46.61      8.97 o 
  -5   6   7        7.50        5.27      5.80 o 
  -4   6   7       48.42       45.51      7.55 o 
  -3   6   7       35.72       28.87      6.40 o 
  -2   6   7       38.16       40.20      6.44 o 
  -1   6   7       49.58       55.12      6.62 o 
   0   6   7       56.14       67.70      6.91 o 
   1   6   7       11.06        6.18      3.73 o 
   2   6   7       29.78       42.13      5.58 o 
   3   6   7       34.32       42.64      6.91 o 
   4   6   7       37.89       22.68      7.19 o 
   5   6   7       14.62       19.99      7.41 o 
  -6   7   7        3.45        1.21      7.49 o 
  -5   7   7        3.48        2.60      6.24 o 
  -4   7   7        0.07        3.04      5.63 o 
  -3   7   7        3.95       -1.17      5.42 o 
  -2   7   7       88.53       79.30      8.61 o 
  -1   7   7       81.16       84.92     12.00 o 
   0   7   7       75.94       66.82     11.57 o 
   1   7   7        5.27        3.11      3.99 o 
   2   7   7        1.27       -3.43      4.14 o 
   3   7   7       19.41        1.77      5.92 o 
   4   7   7       19.71       22.29     15.89 o 
  -5   8   7        1.59        4.85      7.41 o 
  -4   8   7        0.07        6.44      6.67 o 
  -3   8   7        2.25        4.09      6.55 o 
  -2   8   7       12.94       16.28      9.94 o 
  -1   8   7        2.57        4.79      8.60 o 
   0   8   7       12.77       17.90      6.30 o 
   1   8   7       24.95       37.48      7.88 o 
   2   8   7        3.46       -3.50      4.74 o 
   3   8   7       38.67       39.15      8.51 o 
  -3   9   7        9.40       20.97     10.86 o 
  -2   9   7        0.58        6.58      9.90 o 
  -1   9   7        5.97       25.00     11.53 o 
   0   9   7        0.00       -5.30      5.41 o 
   1   9   7        8.66        3.71      6.27 o 
   2   9   7        8.59       11.47      7.88 o 
  -2 -11   8        9.11        8.21     11.90 o 
  -1 -11   8       57.85       49.60     14.24 o 
   0 -11   8        1.84        1.55      6.08 o 
   1 -11   8        0.38        1.67      5.60 o 
   2 -11   8       20.63       12.32      6.33 o 
   3 -11   8        2.32       10.03     11.23 o 
   4 -11   8       49.57       25.72     13.08 o 
  -3 -10   8        0.29        6.79     12.17 o 
  -2 -10   8       73.31       72.12     14.84 o 
  -1 -10   8        9.94       25.05     11.11 o 
   0 -10   8        0.60       -5.50      5.50 o 
   1 -10   8        0.46        6.67      4.49 o 
   2 -10   8        5.79       -6.52      6.52 o 
   3 -10   8       70.33       71.43     13.78 o 
   4 -10   8       26.21       42.39     13.04 o 
   5 -10   8        3.17       -1.81     11.92 o 
  -5  -9   8        3.96       -0.57     13.47 o 
  -4  -9   8       40.24       45.02     15.39 o 
  -3  -9   8      109.13       85.24     15.69 o 
  -2  -9   8        1.38       -7.66      7.66 o 
  -1  -9   8       66.17       48.26     11.88 o 
   0  -9   8      174.03      147.31      8.18 o 
   1  -9   8       37.34       29.79      5.04 o 
   2  -9   8       27.94       35.78      5.72 o 
   3  -9   8      307.44      327.56     16.07 o 
   4  -9   8       65.80       71.24     13.37 o 
   5  -9   8       84.11       97.49     14.59 o 
   6  -9   8       58.78       64.78     15.43 o 
  -5  -8   8        4.76       -2.85     12.61 o 
  -4  -8   8        1.26       10.17     11.98 o 
  -3  -8   8       59.16       85.94     14.82 o 
  -2  -8   8       43.95       39.13     11.19 o 
  -1  -8   8        0.22        5.66      4.33 o 
   0  -8   8       28.53       34.63      4.96 o 
   1  -8   8      184.32      177.27      8.28 o 
   2  -8   8       21.20       24.87      5.46 o 
   3  -8   8        4.05        2.99      5.99 o 
   4  -8   8      207.28      203.89     11.32 o 
   5  -8   8       92.02       90.21     13.90 o 
   6  -8   8        0.86        2.26     10.74 o 
  -6  -7   8        9.62       15.94     14.93 o 
  -5  -7   8       93.90       94.70     16.10 o 
  -4  -7   8       41.81       50.54     12.80 o 
  -3  -7   8       19.79       12.19      9.29 o 
  -2  -7   8       14.40       18.09      6.21 o 
  -1  -7   8       30.73       27.46      5.54 o 
   0  -7   8      192.30      207.46      9.15 o 
   1  -7   8       46.72       60.78      9.04 o 
   2  -7   8      628.82      603.93     20.67 o 
   3  -7   8      101.26      103.57      7.79 o 
   4  -7   8      135.49      141.34      9.28 o 
   5  -7   8       38.16       14.02     10.11 o 
   6  -7   8       25.12       16.67     10.49 o 
   7  -7   8       14.26       27.84     13.67 o 
  -7  -6   8        0.05       10.60      7.85 o 
  -6  -6   8      102.90      120.61     11.00 o 
  -5  -6   8        4.16        3.40      5.55 o 
  -4  -6   8       12.64       14.79      9.30 o 
  -3  -6   8      133.71      147.37      8.77 o 
  -2  -6   8        4.57        6.57      6.01 o 
  -1  -6   8      603.75      601.42     13.49 o 
   0  -6   8      704.11      692.17     14.28 o 
   1  -6   8       33.98       31.53      4.28 o 
   2  -6   8     1125.06     1065.75     38.12 o 
   3  -6   8      325.12      326.46     11.96 o 
   4  -6   8        1.15       -1.36      4.21 o 
   5  -6   8      200.93      204.34     11.03 o 
   6  -6   8       70.79       56.81     12.78 o 
   7  -6   8       49.20       52.37     13.94 o 
  -7  -5   8       34.48       31.83     11.15 o 
  -6  -5   8        0.98        6.46      6.13 o 
  -5  -5   8      134.72      139.07      9.71 o 
  -4  -5   8      143.26      158.08      9.36 o 
  -3  -5   8       69.95       73.51      5.31 o 
  -2  -5   8      515.28      489.33     10.77 o 
  -1  -5   8      443.62      434.05     10.67 o 
   0  -5   8       29.98       39.99      3.95 o 
   1  -5   8      611.27      637.82     15.82 o 
   2  -5   8     1410.16     1393.11     26.12 o 
   3  -5   8        4.00        0.92      3.69 o 
   4  -5   8      418.49      420.64     13.97 o 
   5  -5   8       34.26       46.73      6.48 o 
   6  -5   8      167.66      179.74     16.71 o 
   7  -5   8      191.44      180.84     18.40 o 
  -7  -4   8        0.16        9.76      9.23 o 
  -6  -4   8       19.24       30.38      8.67 o 
  -5  -4   8        0.71        3.65      4.82 o 
  -4  -4   8        5.50        8.47      3.74 o 
  -3  -4   8      290.11      271.16     12.47 o 
  -2  -4   8      366.54      381.39      7.88 o 
  -1  -4   8       97.68       91.99      7.68 o 
   0  -4   8      442.42      424.11      9.85 o 
   1  -4   8      294.10      295.05     13.26 o 
   2  -4   8       12.13        6.38      4.16 o 
   3  -4   8       71.84       62.63      5.93 o 
   4  -4   8       90.03       79.83      6.76 o 
   5  -4   8      216.51      223.54     10.71 o 
   6  -4   8      539.93      548.51     21.59 o 
   7  -4   8       42.91       47.91     12.33 o 
  -8  -3   8       18.36       27.16     11.39 o 
  -7  -3   8        0.43       -0.82      7.91 o 
  -6  -3   8        4.53       -5.85      6.20 o 
  -5  -3   8      254.69      222.25     13.25 o 
  -4  -3   8      286.94      262.51      9.75 o 
  -3  -3   8        4.11        0.75      2.27 o 
  -2  -3   8       38.34       38.33      2.92 o 
  -1  -3   8      563.98      558.98      8.55 o 
   0  -3   8      831.90      860.96     17.79 o 
   1  -3   8       13.29       15.11      3.43 o 
   2  -3   8     1080.55     1058.19     20.95 o 
   3  -3   8      304.99      278.83     21.05 o 
   4  -3   8      597.86      584.00     15.82 o 
   5  -3   8      435.09      480.83     15.01 o 
   6  -3   8      106.66      139.49      9.54 o 
   7  -3   8        4.52        6.81      8.07 o 
  -8  -2   8        2.69       11.70     10.29 o 
  -7  -2   8       50.00       48.22     10.78 o 
  -6  -2   8       20.22       11.59     14.18 o 
  -5  -2   8       44.46       43.19      5.01 o 
  -4  -2   8      794.06      748.38     12.25 o 
  -3  -2   8       43.11       45.59      3.29 o 
  -2  -2   8     1627.97     1766.12     20.03 o 
  -1  -2   8      345.07      315.87      6.72 o 
   0  -2   8      396.44      403.61     11.04 o 
   1  -2   8     1034.11      973.43     19.93 o 
   2  -2   8      235.27      230.08      8.80 o 
   3  -2   8      426.42      422.38     20.99 o 
   4  -2   8     1205.24     1217.66     24.26 o 
   5  -2   8      131.44      124.85     12.22 o 
   6  -2   8        1.54       -4.06      4.61 o 
   7  -2   8       17.87       21.01      9.60 o 
  -8  -1   8       17.42       17.46     10.13 o 
  -7  -1   8        0.10        1.57      5.76 o 
  -6  -1   8      271.99      255.82     14.53 o 
  -5  -1   8        7.37        9.84      6.92 o 
  -4  -1   8       12.19        7.08      3.47 o 
  -3  -1   8       23.08       19.58      2.58 o 
  -2  -1   8      738.74      765.35     13.41 o 
  -1  -1   8        1.41        0.50      1.62 o 
   0  -1   8       80.51       81.21      3.65 o 
   1  -1   8      898.41      925.33     13.62 o 
   2  -1   8      655.25      649.04     15.32 o 
   3  -1   8     1146.43     1116.83     17.03 o 
   4  -1   8       35.46       34.26      4.04 o 
   5  -1   8       44.98       36.32      5.81 o 
   6  -1   8        4.51        3.61      6.50 o 
   7  -1   8       60.84       56.51     11.84 o 
   8  -1   8       44.59       51.41     13.10 o 
  -8   0   8        3.29       11.55      9.99 o 
  -7   0   8       44.73       57.30      9.60 o 
  -6   0   8       49.47       49.53      7.30 o 
  -5   0   8       35.23       32.07      5.83 o 
  -4   0   8       34.24       42.97      5.55 o 
  -3   0   8      191.58      200.91     12.43 o 
  -2   0   8      187.13      204.20      6.11 o 
  -1   0   8      105.63      104.77      4.39 o 
   0   0   8      555.82      579.08     10.35 o 
   1   0   8     2680.39     2728.31     27.12 o 
   2   0   8     1251.97     1199.55     22.43 o 
   3   0   8       37.14       34.10      3.58 o 
   4   0   8       47.01       43.07      4.29 o 
   5   0   8        1.47       -6.28      6.73 o 
   6   0   8       11.14       -1.89      7.32 o 
   7   0   8       70.69       98.06     14.69 o 
  -8   1   8       44.13       44.07      9.44 o 
  -7   1   8       12.68        8.78      6.58 o 
  -6   1   8       94.32       76.87      8.61 o 
  -5   1   8       39.24       46.07      6.50 o 
  -4   1   8      376.15      358.54     13.01 o 
  -3   1   8        8.58        6.10      3.53 o 
  -2   1   8      872.90      877.03     14.20 o 
  -1   1   8       11.13       17.02      3.11 o 
   0   1   8      200.76      204.20      6.30 o 
   1   1   8     1739.70     1732.46     19.52 o 
   2   1   8      715.23      695.04     12.33 o 
   3   1   8      141.35      139.86     11.58 o 
   4   1   8       81.42       79.64     10.35 o 
   5   1   8       14.29       15.10      5.18 o 
   6   1   8      198.01      184.24     11.38 o 
   7   1   8      107.98      103.42     14.57 o 
  -8   2   8        5.05        7.39      7.92 o 
  -7   2   8        2.53        6.22      6.90 o 
  -6   2   8       47.80       44.06     13.35 o 
  -5   2   8       19.28       23.01      5.88 o 
  -4   2   8       98.82      101.84     11.03 o 
  -3   2   8      320.38      315.60     12.63 o 
  -2   2   8        2.77        1.54      2.63 o 
  -1   2   8      197.28      201.49      6.60 o 
   0   2   8     1123.38     1066.61     16.70 o 
   1   2   8       84.76       92.67      4.27 o 
   2   2   8       68.15       65.18      3.69 o 
   3   2   8       14.60       20.64      4.26 o 
   4   2   8      115.75      110.41      7.90 o 
   5   2   8      162.16      165.41     10.50 o 
   6   2   8      136.37      137.05     10.45 o 
   7   2   8       16.09        8.87     12.51 o 
  -7   3   8        0.19       -2.17      6.42 o 
  -6   3   8        0.15        0.92      6.91 o 
  -5   3   8       21.97       13.57     10.23 o 
  -4   3   8        1.84        0.75      4.27 o 
  -3   3   8       68.99       81.42      6.95 o 
  -2   3   8      203.04      182.39     10.46 o 
  -1   3   8      290.20      270.83      7.95 o 
   0   3   8       39.95       32.90      3.72 o 
   1   3   8        9.89       11.83      4.76 o 
   2   3   8        0.35       -0.64      2.76 o 
   3   3   8      115.31      113.54      7.59 o 
   4   3   8       92.59       88.48      7.77 o 
   5   3   8       29.40       43.77      8.98 o 
   6   3   8        0.47       -0.76      6.23 o 
   7   3   8        0.93       -0.44     10.73 o 
  -7   4   8       13.96       12.97      9.24 o 
  -6   4   8        0.03        2.04      5.87 o 
  -5   4   8       57.73       58.16      8.01 o 
  -4   4   8        9.95        3.62      4.93 o 
  -3   4   8      406.39      372.43     13.64 o 
  -2   4   8      346.82      342.44     12.37 o 
  -1   4   8        2.35        2.66      3.11 o 
   0   4   8      102.65       97.52      5.60 o 
   1   4   8       17.20       20.13      6.50 o 
   2   4   8       21.00       24.72      4.14 o 
   3   4   8      229.79      232.19     11.03 o 
   4   4   8       71.73       83.54      8.30 o 
   5   4   8        2.08        6.15      5.92 o 
   6   4   8       22.57       17.18      7.50 o 
  -7   5   8        8.56       20.29      8.64 o 
  -6   5   8        5.22        6.69      6.66 o 
  -5   5   8        5.28        0.09      5.56 o 
  -4   5   8        5.86        6.78     15.73 o 
  -3   5   8      251.93      271.54     12.51 o 
  -2   5   8       54.18       39.64      6.08 o 
  -1   5   8       26.76       28.68      5.57 o 
   0   5   8       56.06       49.19      4.96 o 
   1   5   8        2.23        7.47      4.46 o 
   2   5   8      230.01      228.87      9.36 o 
   3   5   8      102.41      121.31     16.88 o 
   4   5   8       64.85       74.37      8.39 o 
   5   5   8        3.16       16.26      7.16 o 
   6   5   8        7.64       10.80      8.30 o 
  -6   6   8        5.35       14.34      7.83 o 
  -5   6   8        0.90       -1.23      5.76 o 
  -4   6   8       68.93       68.21      8.57 o 
  -3   6   8        0.89       -3.43      7.39 o 
  -2   6   8        0.05        0.62      5.15 o 
  -1   6   8       10.14        5.12      4.81 o 
   0   6   8        2.37       12.86      7.97 o 
   1   6   8       79.59       72.18     11.50 o 
   2   6   8       13.94       14.88      4.98 o 
   3   6   8       13.61       13.36      6.37 o 
   4   6   8       23.74       14.88     14.63 o 
   5   6   8        6.53       10.50      6.84 o 
  -5   7   8       24.70        8.47      7.62 o 
  -4   7   8       19.38       22.85     12.35 o 
  -3   7   8       93.21       86.22      9.28 o 
  -2   7   8        4.18        2.13      5.64 o 
  -1   7   8        0.60        9.84      7.52 o 
   0   7   8        5.07        5.60      7.93 o 
   1   7   8       20.39       23.46      8.86 o 
   2   7   8        2.17        0.46      4.63 o 
   3   7   8       21.95       35.28      7.65 o 
   4   7   8        1.87       -1.97      7.12 o 
  -4   8   8        4.44        5.61      7.33 o 
  -3   8   8        0.55       -1.68      6.43 o 
  -2   8   8        1.27       12.06     10.25 o 
  -1   8   8       28.25       29.36     10.98 o 
   0   8   8       27.60       26.34      7.50 o 
   1   8   8       11.09       16.41     12.16 o 
   2   8   8        2.52       -0.33      4.99 o 
   3   8   8       25.47       22.54      9.37 o 
  -2   9   8       19.22       11.35     10.98 o 
  -1   9   8        0.61        6.66     10.47 o 
   0   9   8        2.50        1.97      6.52 o 
   1   9   8        2.59       -2.91      6.68 o 
  -2 -11   9        0.46       16.12     12.02 o 
  -1 -11   9        5.57       -0.91     10.18 o 
   0 -11   9        2.96       15.41      6.85 o 
   1 -11   9       61.62       61.06     17.90 o 
   2 -11   9       13.88       12.26      6.51 o 
   3 -11   9        6.50       -2.57     10.43 o 
  -3 -10   9        2.24        2.98     11.78 o 
  -2 -10   9        6.85       11.68     10.19 o 
  -1 -10   9       70.57       59.63      9.33 o 
   0 -10   9       63.73       74.85     15.24 o 
   1 -10   9       22.64       22.66      5.43 o 
   2 -10   9        2.34        1.84      5.34 o 
   3 -10   9       17.12       13.45      6.49 o 
   4 -10   9        9.20        8.76     11.57 o 
   5 -10   9       58.70       61.73     15.39 o 
  -4  -9   9        8.60       19.62     13.04 o 
  -3  -9   9       17.06        9.43     11.49 o 
  -2  -9   9       28.53       33.89     11.90 o 
  -1  -9   9      331.27      290.86     40.41 o 
   0  -9   9        7.60        5.93      4.39 o 
   1  -9   9       47.06       53.84      7.06 o 
   2  -9   9       48.31       33.95      6.69 o 
   3  -9   9       17.73       18.40      8.30 o 
   4  -9   9      121.91      149.52     17.12 o 
   5  -9   9       99.55      123.98     17.34 o 
  -5  -8   9        8.43       34.03     14.18 o 
  -4  -8   9        0.60        0.77     10.17 o 
  -3  -8   9       11.21       -3.08      9.66 o 
  -2  -8   9       57.36       58.87     12.35 o 
  -1  -8   9      119.34      119.03      7.41 o 
   0  -8   9      137.47      122.19      7.35 o 
   1  -8   9       10.79        5.77      4.15 o 
   2  -8   9        4.43       10.72      5.25 o 
   3  -8   9      355.58      387.62     15.78 o 
   4  -8   9      140.19      152.52     22.36 o 
   5  -8   9       33.68       52.54     12.86 o 
   6  -8   9       61.53       64.23     15.10 o 
  -6  -7   9        1.76       12.47     12.43 o 
  -5  -7   9       10.82       11.84     11.80 o 
  -4  -7   9        4.20       16.67     10.47 o 
  -3  -7   9       95.46       97.61     14.08 o 
  -2  -7   9      178.73      188.29     26.64 o 
  -1  -7   9        0.47        0.01      3.35 o 
   0  -7   9        0.53        3.13      3.37 o 
   1  -7   9      101.88      108.71      6.52 o 
   2  -7   9        9.23       -0.09      3.85 o 
   3  -7   9      167.82      198.34     10.37 o 
   4  -7   9      240.22      247.57     12.14 o 
   5  -7   9      226.11      203.46     18.42 o 
   6  -7   9       78.90      108.21     16.36 o 
   7  -7   9        0.06      -11.41     11.41 o 
  -6  -6   9       49.72       75.24     16.08 o 
  -5  -6   9       32.39       47.62     12.96 o 
  -4  -6   9       88.56      102.89     14.37 o 
  -3  -6   9        0.69        4.65      4.76 o 
  -2  -6   9        4.96        0.82      3.92 o 
  -1  -6   9       65.07       59.25      8.25 o 
   0  -6   9        1.11        4.11      2.95 o 
   1  -6   9     1427.74     1325.84     49.99 o 
   2  -6   9      162.14      180.61     12.79 o 
   3  -6   9        5.30        3.64      4.23 o 
   4  -6   9      155.78      169.36     10.13 o 
   5  -6   9      161.78      161.07     10.28 o 
   6  -6   9        0.81       -3.97      9.41 o 
   7  -6   9       34.19       36.66     13.21 o 
  -7  -5   9        0.34        2.59      9.21 o 
  -6  -5   9       18.66       19.96      7.23 o 
  -5  -5   9      364.41      377.24     14.76 o 
  -4  -5   9        2.67        6.55      5.18 o 
  -3  -5   9       75.76       67.43      7.29 o 
  -2  -5   9      112.78      113.36      8.98 o 
  -1  -5   9        2.69       -2.34      2.34 o 
   0  -5   9     1325.93     1232.17     20.16 o 
   1  -5   9      712.83      670.98     16.75 o 
   2  -5   9      276.32      269.29     10.79 o 
   3  -5   9      198.10      190.23     14.13 o 
   4  -5   9      402.07      409.99     14.31 o 
   5  -5   9       74.03       43.25      8.76 o 
   6  -5   9      140.29      137.34     10.76 o 
   7  -5   9       18.16       14.51     11.15 o 
  -7  -4   9        7.94        3.93      8.72 o 
  -6  -4   9        2.91       11.00      8.52 o 
  -5  -4   9       11.07       24.87      6.02 o 
  -4  -4   9      207.95      250.96     13.31 o 
  -3  -4   9       59.11       65.11      4.20 o 
  -2  -4   9        1.88        1.18      2.85 o 
  -1  -4   9      870.70      840.78     15.95 o 
   0  -4   9     1319.65     1308.45     24.89 o 
   1  -4   9      123.58      132.20      7.57 o 
   2  -4   9      897.23      929.22     20.45 o 
   3  -4   9       93.61      101.43      7.15 o 
   4  -4   9        0.64        0.34      4.12 o 
   5  -4   9      160.33      126.24      9.02 o 
   6  -4   9       39.70       18.05      6.35 o 
   7  -4   9       91.74      112.06     15.45 o 
  -7  -3   9       17.84       15.08      9.44 o 
  -6  -3   9       56.50       75.58     10.80 o 
  -5  -3   9       82.09       72.37      6.06 o 
  -4  -3   9       18.66       23.07      3.44 o 
  -3  -3   9       79.85       80.58      5.84 o 
  -2  -3   9      226.81      219.95      5.92 o 
  -1  -3   9      256.54      230.47      9.12 o 
   0  -3   9       22.51       16.84      5.02 o 
   1  -3   9      680.77      666.25     16.08 o 
   2  -3   9      920.06      899.40     19.70 o 
   3  -3   9       37.99       31.70      8.59 o 
   4  -3   9      248.32      226.74     10.40 o 
   5  -3   9       91.52      106.24      8.26 o 
   6  -3   9      185.00      180.37     10.97 o 
   7  -3   9      316.18      370.72     21.85 o 
  -7  -2   9        6.25       11.33      8.31 o 
  -6  -2   9        1.65       -2.83      4.85 o 
  -5  -2   9        1.35        1.81      4.77 o 
  -4  -2   9        4.96        0.36      2.51 o 
  -3  -2   9      406.13      411.51      8.50 o 
  -2  -2   9      341.15      333.73      7.95 o 
  -1  -2   9       90.95       95.43      4.36 o 
   0  -2   9      557.68      523.38     13.58 o 
   1  -2   9      453.81      424.16     12.32 o 
   2  -2   9      146.23      153.10      7.86 o 
   3  -2   9      492.48      472.29     22.98 o 
   4  -2   9      120.48      118.48      7.83 o 
   5  -2   9      109.10      121.33     15.28 o 
   6  -2   9      355.34      394.42     21.78 o 
   7  -2   9       31.23       63.05     12.29 o 
  -8  -1   9        0.45       -3.73      8.93 o 
  -7  -1   9        1.21       -1.86      7.51 o 
  -6  -1   9       51.75       68.50      8.63 o 
  -5  -1   9       24.79       21.97      7.22 o 
  -4  -1   9      455.84      462.45     11.01 o 
  -3  -1   9      412.25      398.94      9.33 o 
  -2  -1   9      135.34      153.57      9.16 o 
  -1  -1   9       39.14       37.47      3.05 o 
   0  -1   9      125.90       97.82      4.11 o 
   1  -1   9       27.55       27.30      4.15 o 
   2  -1   9      217.24      201.50      8.72 o 
   3  -1   9      317.00      301.08     10.94 o 
   4  -1   9      509.74      518.20     20.70 o 
   5  -1   9      218.16      257.73     11.60 o 
   6  -1   9       75.10      103.44     13.39 o 
   7  -1   9        0.42       -2.63      8.58 o 
  -8   0   9        1.87        0.49      9.92 o 
  -7   0   9       25.88       25.18      7.93 o 
  -6   0   9       13.46       12.24      5.98 o 
  -5   0   9      173.12      177.61     10.16 o 
  -4   0   9      308.12      307.98     11.87 o 
  -3   0   9        3.00        3.49      3.32 o 
  -2   0   9      312.22      302.13      7.85 o 
  -1   0   9      180.95      186.85      5.96 o 
   0   0   9       87.69       91.94      4.44 o 
   1   0   9       70.51       68.09      7.54 o 
   2   0   9      169.74      173.90      6.10 o 
   3   0   9      715.31      708.10     17.17 o 
   4   0   9      626.83      641.88     16.91 o 
   5   0   9       15.53       21.50      8.50 o 
   6   0   9        5.36       13.06      9.03 o 
   7   0   9        2.21        6.83     10.47 o 
  -7   1   9        1.06        3.89      6.10 o 
  -6   1   9      172.45      167.41     17.58 o 
  -5   1   9       22.32       22.05      6.25 o 
  -4   1   9       14.92       11.69      4.85 o 
  -3   1   9       29.78       33.81      5.03 o 
  -2   1   9      583.64      542.08     11.05 o 
  -1   1   9      189.99      189.41      6.38 o 
   0   1   9      778.78      736.13     13.09 o 
   1   1   9      259.55      283.18      7.18 o 
   2   1   9      108.73      107.31      7.55 o 
   3   1   9      768.45      767.20     14.21 o 
   4   1   9        1.34        6.52      4.29 o 
   5   1   9       25.37       22.52      8.93 o 
   6   1   9        0.16       -7.58      7.58 o 
   7   1   9        0.37       -0.96      9.99 o 
  -7   2   9        4.22        1.09      6.72 o 
  -6   2   9       10.90        2.64      6.10 o 
  -5   2   9       28.02       23.71      7.15 o 
  -4   2   9      104.76      107.19      8.26 o 
  -3   2   9       82.53       81.17      9.68 o 
  -2   2   9      228.08      230.60     25.36 o 
  -1   2   9      360.08      340.20      8.90 o 
   0   2   9       15.79       11.56      5.60 o 
   1   2   9      676.69      688.43     11.24 o 
   2   2   9      990.33     1006.98     16.64 o 
   3   2   9      326.25      340.94     13.86 o 
   4   2   9      236.15      237.23     11.14 o 
   5   2   9       26.02       28.11      6.53 o 
   6   2   9        1.12       -3.99      8.52 o 
   7   2   9       45.10       22.50     13.18 o 
  -7   3   9       25.12       22.32      8.23 o 
  -6   3   9        3.22       -4.32      7.80 o 
  -5   3   9        9.51       15.04      5.90 o 
  -4   3   9        0.33        0.51      4.66 o 
  -3   3   9        0.45       -4.19      4.19 o 
  -2   3   9       58.70       70.39      6.62 o 
  -1   3   9       19.45       17.37      3.40 o 
   0   3   9      105.40      111.83      6.70 o 
   1   3   9      297.73      286.92      7.43 o 
   2   3   9       63.60       51.83      4.83 o 
   3   3   9        0.01        1.78      3.79 o 
   4   3   9       61.69       63.07     13.79 o 
   5   3   9       31.08       30.54      6.93 o 
   6   3   9       65.40       43.71      8.47 o 
  -7   4   9        0.29       -8.96     12.56 o 
  -6   4   9        0.61        2.51      9.62 o 
  -5   4   9        4.50        1.97      5.82 o 
  -4   4   9       11.73        4.25      5.30 o 
  -3   4   9       27.13       36.99      6.14 o 
  -2   4   9        2.19       -0.86      3.97 o 
  -1   4   9      101.29      104.46      7.71 o 
   0   4   9      315.07      308.94      9.83 o 
   1   4   9       14.36        9.96      3.64 o 
   2   4   9       18.89       21.89      4.40 o 
   3   4   9       95.70      103.83     10.62 o 
   4   4   9       11.01       10.89      5.17 o 
   5   4   9       23.38       36.57      7.53 o 
   6   4   9        0.72       -0.04      8.31 o 
  -6   5   9       11.18       11.81      7.41 o 
  -5   5   9       41.50       40.79      8.04 o 
  -4   5   9       32.61       30.22      6.84 o 
  -3   5   9       35.63       37.87      6.68 o 
  -2   5   9       12.17        2.73      5.10 o 
  -1   5   9       83.49       91.37      8.00 o 
   0   5   9       16.80        8.19      4.71 o 
   1   5   9       31.71       32.29      4.74 o 
   2   5   9       10.12        8.76      4.32 o 
   3   5   9        3.00       -5.56      5.56 o 
   4   5   9       33.13       45.77      7.61 o 
   5   5   9       19.17        9.05      6.51 o 
  -6   6   9        9.48       10.60      7.74 o 
  -5   6   9       24.10       19.98      7.92 o 
  -4   6   9       26.64       23.32      7.17 o 
  -3   6   9       42.76       25.49      7.62 o 
  -2   6   9      124.57      130.16     10.08 o 
  -1   6   9       42.40       38.62      9.96 o 
   0   6   9        8.66       17.44      9.48 o 
   1   6   9        9.03        9.70      5.17 o 
   2   6   9       58.01       54.88      8.37 o 
   3   6   9       83.83       87.91      9.18 o 
   4   6   9        1.34       -5.39      5.39 o 
  -5   7   9        3.55        3.43      7.34 o 
  -4   7   9        5.71       -0.71      6.71 o 
  -3   7   9       69.45       76.34      9.56 o 
  -2   7   9       23.76       32.70      7.68 o 
  -1   7   9       24.81        8.15      8.58 o 
   0   7   9        0.12        1.04      5.98 o 
   1   7   9        2.78        4.13      5.95 o 
   2   7   9        6.08        1.92      5.36 o 
   3   7   9        7.81       12.58      6.56 o 
  -3   8   9        1.66        8.36     10.66 o 
  -2   8   9        2.53        9.05      9.94 o 
  -1   8   9        0.87        2.40      9.43 o 
   0   8   9        3.50       -2.06      6.31 o 
   1   8   9       33.77       49.62      9.08 o 
   2   8   9       13.86       26.11      8.36 o 
  -1 -11  10        7.61       11.59      7.38 o 
   0 -11  10        3.40        2.67      6.64 o 
   1 -11  10        1.34       -2.44      6.04 o 
   2 -11  10       15.03       27.97      8.73 o 
   3 -11  10       10.16       -5.22     11.13 o 
  -3 -10  10        1.63        6.07     12.66 o 
  -2 -10  10        8.54        5.39      6.83 o 
  -1 -10  10        1.63       -4.33      5.85 o 
   0 -10  10        0.29        2.80      5.93 o 
   1 -10  10       25.93       22.17      5.76 o 
   2 -10  10      194.41      199.49     12.48 o 
   3 -10  10       11.66        0.46      5.97 o 
   4 -10  10        8.25        1.73     11.02 o 
  -4  -9  10       59.69       45.67     15.61 o 
  -3  -9  10       12.25       16.53     12.29 o 
  -2  -9  10       17.97       17.10      7.21 o 
  -1  -9  10        5.79        4.80      6.02 o 
   0  -9  10       33.30       31.66      6.99 o 
   1  -9  10      262.82      245.80     10.45 o 
   2  -9  10        5.21        2.05      5.19 o 
   3  -9  10        5.35       11.80      6.03 o 
   4  -9  10       38.96       48.03     12.12 o 
   5  -9  10        4.46       11.64     11.02 o 
  -5  -8  10        0.78       -2.00     13.35 o 
  -4  -8  10        1.42       -5.66     10.52 o 
  -3  -8  10       44.44       30.10     11.92 o 
  -2  -8  10        0.23       -2.23      5.17 o 
  -1  -8  10       71.28       62.52      8.76 o 
   0  -8  10       36.63       42.93      5.53 o 
   1  -8  10      172.15      154.93      9.77 o 
   2  -8  10        0.62        1.82      4.60 o 
   3  -8  10       20.48        6.14      5.50 o 
   4  -8  10       21.56       11.30      5.68 o 
   5  -8  10      229.03      257.62     21.89 o 
   6  -8  10       46.53       60.08     15.98 o 
  -6  -7  10       18.31       17.14     14.61 o 
  -5  -7  10       14.34       27.90     13.51 o 
  -4  -7  10       55.64       51.11     13.14 o 
  -3  -7  10        2.84       10.39      9.64 o 
  -2  -7  10        5.57       -3.95      3.95 o 
  -1  -7  10      433.30      441.02     21.01 o 
   0  -7  10      356.29      367.66     11.62 o 
   1  -7  10       71.73       59.23      6.96 o 
   2  -7  10       13.54        6.96      4.58 o 
   3  -7  10      102.39      101.42     11.30 o 
   4  -7  10      126.11      115.70     17.08 o 
   5  -7  10      125.68      142.46     10.61 o 
   6  -7  10      102.16      130.79     17.18 o 
  -6  -6  10       10.98       10.82     11.29 o 
  -5  -6  10        0.66       -0.98      9.35 o 
  -4  -6  10       15.80       30.12     10.94 o 
  -3  -6  10       47.85       57.49      7.99 o 
  -2  -6  10      303.44      330.28     10.72 o 
  -1  -6  10       29.17       33.65      6.49 o 
   0  -6  10       10.42        8.51      3.58 o 
   1  -6  10       82.82       74.57      6.97 o 
   2  -6  10       41.27       41.66      5.85 o 
   3  -6  10      723.27      720.70     20.45 o 
   4  -6  10      426.86      438.81     15.64 o 
   5  -6  10       58.83       60.44      8.00 o 
   6  -6  10       46.18       57.10     13.37 o 
   7  -6  10       38.55       59.50     14.98 o 
  -6  -5  10        0.29        2.40     10.56 o 
  -5  -5  10        1.03        9.01      9.39 o 
  -4  -5  10       60.36       64.20     11.70 o 
  -3  -5  10      196.78      220.21      9.03 o 
  -2  -5  10        9.33        3.03      3.54 o 
  -1  -5  10        3.60        2.92      3.24 o 
   0  -5  10      233.14      225.99     20.09 o 
   1  -5  10       51.75       53.53      6.14 o 
   2  -5  10      403.97      393.99     13.29 o 
   3  -5  10      448.39      458.55     16.72 o 
   4  -5  10       35.01       39.08      6.31 o 
   5  -5  10      277.35      281.80     16.22 o 
   6  -5  10      120.64      134.19     19.47 o 
   7  -5  10        1.36        3.12     12.12 o 
  -5  -4  10       53.48       42.32      5.38 o 
  -4  -4  10       30.56       29.82      4.91 o 
  -3  -4  10        0.84        8.72      5.73 o 
  -2  -4  10        0.78        1.38      3.23 o 
  -1  -4  10       60.86       63.65      4.94 o 
   0  -4  10       13.99       11.09      3.81 o 
   1  -4  10     1969.22     1866.45     32.87 o 
   2  -4  10      300.48      308.85     20.68 o 
   3  -4  10      154.91      160.36      9.02 o 
   4  -4  10       85.86       90.43     18.02 o 
   5  -4  10       32.32       41.04     11.83 o 
   6  -4  10       11.92        8.63     13.42 o 
   7  -4  10       13.35        5.03     11.00 o 
  -7  -3  10        0.34       -7.48      7.48 o 
  -6  -3  10       31.42       20.44      8.76 o 
  -5  -3  10      398.44      429.35     12.25 o 
  -4  -3  10      165.64      174.13      6.48 o 
  -3  -3  10        1.28        0.21      3.25 o 
  -2  -3  10        0.01       -2.43      3.73 o 
  -1  -3  10      150.09      155.87      8.40 o 
   0  -3  10      755.02      764.53     22.89 o 
   1  -3  10     1609.93     1555.76     38.56 o 
   2  -3  10      167.14      165.90      8.77 o 
   3  -3  10      219.38      223.21     11.45 o 
   4  -3  10      250.45      264.51     11.67 o 
   5  -3  10       94.25       73.92      7.82 o 
   6  -3  10       86.65       91.08      9.27 o 
   7  -3  10       14.12       17.95     10.05 o 
  -7  -2  10       11.94       27.43     10.19 o 
  -6  -2  10        4.06       14.63      6.47 o 
  -5  -2  10        1.08       -0.24      4.88 o 
  -4  -2  10        1.50       -2.68      2.68 o 
  -3  -2  10       26.15       34.15      3.34 o 
  -2  -2  10       14.39        9.72      9.30 o 
  -1  -2  10      420.00      429.20     12.96 o 
   0  -2  10      691.67      648.41     16.22 o 
   1  -2  10       16.05       18.29      4.26 o 
   2  -2  10      981.40      884.44     19.73 o 
   3  -2  10      191.63      198.00      9.94 o 
   4  -2  10       11.28       14.57      4.97 o 
   5  -2  10      322.29      272.09     12.45 o 
   6  -2  10       25.67       15.63      9.46 o 
   7  -2  10       24.64       24.39     10.56 o 
  -7  -1  10        9.00       13.28     12.20 o 
  -6  -1  10        2.47        6.75      5.72 o 
  -5  -1  10       40.80       32.16      6.34 o 
  -4  -1  10      126.01      129.10     14.83 o 
  -3  -1  10       29.87       44.09      4.22 o 
  -2  -1  10      370.73      377.03      9.06 o 
  -1  -1  10      536.26      535.06     14.36 o 
   0  -1  10      506.82      524.04     14.36 o 
   1  -1  10      120.44      110.54      6.91 o 
   2  -1  10       10.14        4.85      3.44 o 
   3  -1  10      163.01      151.02      8.52 o 
   4  -1  10       92.25       89.42      7.42 o 
   5  -1  10       52.44       60.34     10.86 o 
   6  -1  10      105.89      124.65     14.73 o 
   7  -1  10      105.31      129.12     15.89 o 
  -7   0  10        7.40        7.41      6.67 o 
  -6   0  10        7.92       10.97      6.32 o 
  -5   0  10        3.75        5.42      5.21 o 
  -4   0  10       17.41       17.91      6.39 o 
  -3   0  10      542.09      565.90     15.29 o 
  -2   0  10      305.92      304.72      8.48 o 
  -1   0  10       32.43       29.30      3.29 o 
   0   0  10        4.90        3.71      3.86 o 
   1   0  10      595.81      580.53     15.34 o 
   2   0  10        7.43        6.93      4.04 o 
   3   0  10       69.46       76.48      6.59 o 
   4   0  10      279.50      278.37     17.67 o 
   5   0  10      162.49      185.75     15.94 o 
   6   0  10      107.71      128.36     15.32 o 
   7   0  10       42.79       56.04     13.33 o 
  -7   1  10        3.64       12.00      7.37 o 
  -6   1  10       20.54       21.83     12.38 o 
  -5   1  10        1.61       -2.68      4.71 o 
  -4   1  10      299.68      304.00     12.43 o 
  -3   1  10      185.42      192.77      9.70 o 
  -2   1  10        1.89        0.25      2.54 o 
  -1   1  10      219.77      215.10      7.54 o 
   0   1  10       63.94       50.53      4.07 o 
   1   1  10      186.65      195.27      5.89 o 
   2   1  10      369.11      365.58     18.18 o 
   3   1  10        4.90        3.93      4.16 o 
   4   1  10       58.95       46.48      9.48 o 
   5   1  10      238.55      235.45     18.85 o 
   6   1  10       20.00        5.85     10.07 o 
   7   1  10        5.57       -0.51     10.17 o 
  -7   2  10        0.54       -3.81      9.38 o 
  -6   2  10        0.20        2.91      7.70 o 
  -5   2  10       22.07       25.40      6.33 o 
  -4   2  10       14.21       16.89      5.38 o 
  -3   2  10        3.21       -3.55      4.29 o 
  -2   2  10      355.38      362.23     12.58 o 
  -1   2  10       44.58       40.50      6.60 o 
   0   2  10      278.57      274.66      8.49 o 
   1   2  10      178.14      185.13      6.10 o 
   2   2  10       23.18       16.54      3.48 o 
   3   2  10      210.20      224.10     16.06 o 
   4   2  10      295.42      294.20     19.52 o 
   5   2  10        7.05        3.36      8.48 o 
   6   2  10       26.74       15.47     11.21 o 
  -7   3  10       12.12       16.14      8.11 o 
  -6   3  10       32.84       40.33      8.28 o 
  -5   3  10       83.20       79.76     14.27 o 
  -4   3  10       20.44       16.43      8.88 o 
  -3   3  10        0.37       -3.32      4.39 o 
  -2   3  10       14.27       15.88      5.16 o 
  -1   3  10       99.46      111.24      6.13 o 
   0   3  10      324.13      335.66      9.84 o 
   1   3  10       50.01       52.14      6.35 o 
   2   3  10       16.38       16.75      7.10 o 
   3   3  10      150.52      164.20     11.71 o 
   4   3  10        0.84        1.39      4.82 o 
   5   3  10        8.58        7.97     10.15 o 
   6   3  10        0.28       -5.97     10.07 o 
  -6   4  10        7.35        9.78      7.58 o 
  -5   4  10        0.29        1.57      5.48 o 
  -4   4  10        2.77        3.66      5.58 o 
  -3   4  10       58.39       55.35      7.41 o 
  -2   4  10        6.01       15.07      9.44 o 
  -1   4  10       29.04       29.04      5.84 o 
   0   4  10       10.16       13.58      3.98 o 
   1   4  10      118.71      105.71      6.52 o 
   2   4  10      264.79      272.02      9.91 o 
   3   4  10      174.59      176.14     10.64 o 
   4   4  10       49.64       47.14      7.55 o 
   5   4  10       20.81       18.32     11.13 o 
  -6   5  10        7.92        6.49      7.45 o 
  -5   5  10       16.70        7.60      6.72 o 
  -4   5  10        0.07       10.77      6.34 o 
  -3   5  10        1.44        6.50      5.77 o 
  -2   5  10       29.97       42.96      8.01 o 
  -1   5  10       11.65       10.01      5.75 o 
   0   5  10        8.98       16.22      8.50 o 
   1   5  10       20.58       27.06      7.78 o 
   2   5  10       20.56       16.48      4.72 o 
   3   5  10        9.65        6.97      5.81 o 
   4   5  10       27.96       15.95      6.55 o 
   5   5  10        0.24       -5.63      5.67 o 
  -5   6  10        8.41        3.71      6.95 o 
  -4   6  10       79.62       89.55     15.30 o 
  -3   6  10       41.16       48.73      8.41 o 
  -2   6  10       21.04       16.31     10.20 o 
  -1   6  10        0.31       -0.65      6.44 o 
   0   6  10       49.19       39.23     10.47 o 
   1   6  10       22.14       26.57      9.95 o 
   2   6  10        1.11        6.89      5.36 o 
   3   6  10       25.55        9.18      6.22 o 
   4   6  10        2.37        4.04      6.70 o 
  -4   7  10       10.19        8.89      7.96 o 
  -3   7  10        0.54       -2.08      6.60 o 
  -2   7  10        0.13        5.38     10.31 o 
  -1   7  10       44.16       58.36     13.04 o 
   0   7  10        0.46       -2.41     11.89 o 
   1   7  10       31.73       42.21      8.19 o 
   2   7  10        3.07        0.61      8.69 o 
  -2   8  10       13.37       15.61     11.98 o 
  -1   8  10        4.87       10.07     11.57 o 
   0   8  10        4.53        8.68      7.36 o 
   0 -11  11       17.86       18.97      7.88 o 
   1 -11  11        7.96        5.40      6.52 o 
   2 -11  11        0.15        3.78     10.88 o 
  -2 -10  11       10.44        6.12      6.96 o 
  -1 -10  11       27.61       23.79     12.16 o 
   0 -10  11        8.55        8.14      6.60 o 
   1 -10  11       31.23       37.84      6.26 o 
   2 -10  11        3.06       -5.45      5.45 o 
   3 -10  11       18.19        9.47      6.72 o 
   4 -10  11       85.79       91.74     16.22 o 
  -4  -9  11        7.80       -8.27     12.47 o 
  -3  -9  11        7.89       22.71      7.92 o 
  -2  -9  11        9.57       -0.95      6.05 o 
  -1  -9  11        0.03       -3.69      5.76 o 
   0  -9  11        0.90        0.49      4.91 o 
   1  -9  11        1.91        6.16      5.89 o 
   2  -9  11      164.35      155.76     10.94 o 
   3  -9  11      175.52      167.99     19.62 o 
   4  -9  11        2.51        6.72      6.40 o 
   5  -9  11        1.30       -3.06     10.82 o 
  -5  -8  11        0.17       -8.86     12.12 o 
  -4  -8  11       36.65       60.22     15.79 o 
  -3  -8  11       44.59       31.00      8.30 o 
  -2  -8  11       32.45       20.56      7.05 o 
  -1  -8  11       47.78       57.85      7.47 o 
   0  -8  11       22.63       25.95      5.05 o 
   1  -8  11       32.31       35.43      6.87 o 
   2  -8  11      132.08      138.53     11.43 o 
   3  -8  11       29.82       39.69      6.99 o 
   4  -8  11       46.94       44.78      8.16 o 
   5  -8  11       30.28       24.90     12.29 o 
  -5  -7  11        3.91       -2.85     11.07 o 
  -4  -7  11      101.93      107.88     10.57 o 
  -3  -7  11       24.90       27.98     13.07 o 
  -2  -7  11      235.36      232.73     10.13 o 
  -1  -7  11       16.50       16.89      4.71 o 
   0  -7  11        3.08        3.56      3.95 o 
   1  -7  11      366.57      379.52     14.56 o 
   2  -7  11      283.00      311.13     13.41 o 
   3  -7  11        1.10       -0.10      7.84 o 
   4  -7  11        7.08       -5.11      6.57 o 
   5  -7  11        0.61        1.38      6.27 o 
   6  -7  11       31.48       33.07     13.65 o 
  -6  -6  11        9.99       19.36     13.10 o 
  -5  -6  11        3.43        3.75      7.00 o 
  -4  -6  11        9.54        2.86      5.68 o 
  -3  -6  11       32.58       24.84      5.16 o 
  -2  -6  11       12.16        4.61      4.16 o 
  -1  -6  11      319.18      305.38     15.30 o 
   0  -6  11      273.46      285.83     12.27 o 
   1  -6  11      156.88      162.20     24.98 o 
   2  -6  11      136.72      137.34      9.21 o 
   3  -6  11       25.40       22.58      5.80 o 
   4  -6  11       11.51       14.26      6.84 o 
   5  -6  11      324.11      350.61     21.47 o 
   6  -6  11      158.89      191.79     13.09 o 
  -5  -5  11        1.29       -2.96      5.39 o 
  -4  -5  11        1.57       -3.01      3.93 o 
  -3  -5  11       11.60       14.92      4.43 o 
  -2  -5  11      157.55      164.42      8.03 o 
  -1  -5  11      609.23      606.85     14.19 o 
   0  -5  11        2.55       -4.94      8.35 o 
   1  -5  11      435.73      405.87     13.90 o 
   2  -5  11       22.49       24.25      6.25 o 
   3  -5  11      133.76      114.83      9.76 o 
   4  -5  11      487.60      435.83     21.80 o 
   5  -5  11      225.52      235.01     12.79 o 
   6  -5  11       43.52       57.67      8.75 o 
   7  -5  11       78.11      109.08     16.81 o 
  -5  -4  11       11.22        5.62      6.42 o 
  -4  -4  11        0.33       -0.30      5.39 o 
  -3  -4  11       99.55       98.52      6.70 o 
  -2  -4  11      222.58      239.02      8.91 o 
  -1  -4  11        6.87        4.56      4.15 o 
   0  -4  11       40.25       50.79      6.06 o 
   1  -4  11      162.61      160.52      8.98 o 
   2  -4  11      134.53      131.61      8.70 o 
   3  -4  11      753.65      717.93     22.26 o 
   4  -4  11      458.82      455.77     27.37 o 
   5  -4  11      120.94      108.70     10.40 o 
   6  -4  11       60.80       66.01      8.94 o 
   7  -4  11        2.16       -3.38      9.31 o 
  -6  -3  11       68.50       60.71     13.61 o 
  -5  -3  11        5.71        4.89      9.52 o 
  -4  -3  11       15.86       11.76      4.27 o 
  -3  -3  11      247.65      238.94      8.95 o 
  -2  -3  11      216.91      216.05     10.33 o 
  -1  -3  11        5.43        9.82      4.30 o 
   0  -3  11       30.92       36.56      5.27 o 
   1  -3  11      292.99      279.92     19.96 o 
   2  -3  11      584.68      529.13     15.48 o 
   3  -3  11      490.84      438.30     14.74 o 
   4  -3  11       10.68        8.70      4.94 o 
   5  -3  11      132.49      147.74     18.44 o 
   6  -3  11       71.85       72.76      9.22 o 
   7  -3  11       16.19       11.92     10.49 o 
  -7  -2  11        3.73       -1.57      7.91 o 
  -6  -2  11        0.36       -5.45      5.96 o 
  -5  -2  11      126.81      115.87     15.04 o 
  -4  -2  11      144.39      145.68     15.32 o 
  -3  -2  11       10.57       13.76      6.64 o 
  -2  -2  11      212.70      203.76      9.82 o 
  -1  -2  11       15.68       14.27      4.42 o 
   0  -2  11       45.19       61.39      6.05 o 
   1  -2  11      306.40      293.90     13.39 o 
   2  -2  11      272.95      263.83     11.00 o 
   3  -2  11      188.36      202.67     10.20 o 
   4  -2  11      170.07      194.65     10.55 o 
   5  -2  11       45.95       47.61      7.40 o 
   6  -2  11       68.26       76.87     13.27 o 
   7  -2  11       10.92       18.77     10.66 o 
  -7  -1  11        0.17        8.45     12.05 o 
  -6  -1  11        0.47       -0.21      5.86 o 
  -5  -1  11      191.55      200.37     11.13 o 
  -4  -1  11        1.43        1.51      4.91 o 
  -3  -1  11        4.21        8.66      5.41 o 
  -2  -1  11       30.87       17.11      4.71 o 
  -1  -1  11        3.03       -2.43      3.26 o 
   0  -1  11      926.03      880.23     20.12 o 
   1  -1  11     1380.38     1317.52     26.29 o 
   2  -1  11      117.82      115.09      7.88 o 
   3  -1  11      115.03      135.89      8.58 o 
   4  -1  11       17.21       18.76      5.39 o 
   5  -1  11       60.40       66.82     11.74 o 
   6  -1  11       85.74      136.84     16.36 o 
   7  -1  11        3.51        9.82     10.68 o 
  -7   0  11       13.37       10.61      8.25 o 
  -6   0  11        3.68        8.97      6.74 o 
  -5   0  11        0.54       -2.38      5.04 o 
  -4   0  11       45.16       39.21      6.12 o 
  -3   0  11       39.70       51.69      6.07 o 
  -2   0  11       25.66       16.96      3.81 o 
  -1   0  11      438.11      458.37     14.06 o 
   0   0  11      300.64      284.66     14.88 o 
   1   0  11       36.15       29.10      5.14 o 
   2   0  11       27.44       32.54      7.76 o 
   3   0  11      112.48      102.48      7.84 o 
   4   0  11        0.94       -2.18      6.30 o 
   5   0  11      134.66      120.97     14.37 o 
   6   0  11       32.46       32.20     11.64 o 
  -7   1  11       23.62       28.33      8.86 o 
  -6   1  11        0.12       -5.72      5.72 o 
  -5   1  11       16.05       17.50     10.81 o 
  -4   1  11       18.82       19.30      5.92 o 
  -3   1  11       62.51       61.04      6.62 o 
  -2   1  11      252.03      249.56     10.37 o 
  -1   1  11      168.81      174.28      6.99 o 
   0   1  11      154.31      148.14      8.55 o 
   1   1  11       70.19       78.78      6.76 o 
   2   1  11       29.04       29.32      5.41 o 
   3   1  11      269.88      287.72     18.14 o 
   4   1  11       85.62       85.10     12.15 o 
   5   1  11       19.49       13.27      9.39 o 
   6   1  11       20.97       36.66     12.37 o 
  -7   2  11        1.93       13.09     11.11 o 
  -6   2  11        6.56       -2.50      5.98 o 
  -5   2  11        0.25       -5.16      5.16 o 
  -4   2  11        1.14       -4.51      5.70 o 
  -3   2  11      148.90      167.34     10.15 o 
  -2   2  11        8.13       11.00      6.37 o 
  -1   2  11        5.67        3.41      3.65 o 
   0   2  11      301.46      293.45     11.77 o 
   1   2  11      215.37      197.14      8.01 o 
   2   2  11      128.70      137.66     13.37 o 
   3   2  11       60.65       77.70     11.80 o 
   4   2  11        9.39       -2.65      6.99 o 
   5   2  11       49.87       68.19     13.12 o 
   6   2  11       97.62       95.90     17.00 o 
  -6   3  11        0.06        2.59      6.89 o 
  -5   3  11        7.39        3.26      5.82 o 
  -4   3  11       37.29       41.35      7.48 o 
  -3   3  11       95.89       90.28      8.34 o 
  -2   3  11       14.87        8.92      7.77 o 
  -1   3  11       39.86       37.37      7.50 o 
   0   3  11       14.88       18.66      3.92 o 
   1   3  11       70.92       75.27      5.01 o 
   2   3  11      235.36      233.19     21.03 o 
   3   3  11       54.91       49.48     11.13 o 
   4   3  11        5.11        3.06      7.11 o 
   5   3  11       40.45       37.07     12.25 o 
  -6   4  11        0.03       -3.27      7.03 o 
  -5   4  11       14.84        7.76      6.71 o 
  -4   4  11       54.19       62.54     13.93 o 
  -3   4  11        3.29        6.35      5.66 o 
  -2   4  11        1.23        4.32      5.28 o 
  -1   4  11       41.54       36.98      6.75 o 
   0   4  11       13.70       11.27      5.67 o 
   1   4  11       56.73       64.85      6.81 o 
   2   4  11       28.50       35.20      7.20 o 
   3   4  11       10.90       12.23      9.01 o 
   4   4  11       21.09       14.69      9.41 o 
   5   4  11        8.55       11.43     10.84 o 
  -5   5  11        0.13        6.26      7.03 o 
  -4   5  11        0.06        0.12     14.25 o 
  -3   5  11       13.29        8.19      6.44 o 
  -2   5  11       21.26       21.19      6.95 o 
  -1   5  11       31.95       22.90      6.50 o 
   0   5  11       90.89      103.01     13.21 o 
   1   5  11       35.87       33.52      6.03 o 
   2   5  11        2.94        5.46      4.77 o 
   3   5  11       31.72       21.44      6.46 o 
   4   5  11       10.39        4.34     10.54 o 
  -4   6  11       21.95       23.34      8.31 o 
  -3   6  11       21.79       19.48      7.68 o 
  -2   6  11       20.42       22.32      7.74 o 
  -1   6  11       16.75       27.37     10.45 o 
   0   6  11        0.24        4.80      5.83 o 
   1   6  11        3.95        6.32      5.87 o 
   2   6  11       19.04       28.03      8.90 o 
   3   6  11       35.08       44.06      8.13 o 
  -3   7  11        0.64        5.84      7.50 o 
  -2   7  11        7.82        4.81     10.29 o 
  -1   7  11        6.21        2.26     10.03 o 
   0   7  11        0.12       -2.17      5.76 o 
   1   7  11        8.02       16.76      7.43 o 
  -2 -10  12        8.41        9.63      9.15 o 
  -1 -10  12        4.37        1.45      6.46 o 
   0 -10  12       24.67       26.73      6.45 o 
   1 -10  12       37.18       35.80      8.06 o 
   2 -10  12        2.27       -1.91      6.72 o 
   3 -10  12       44.17       54.85      9.42 o 
  -3  -9  12        1.10       -0.92      6.82 o 
  -2  -9  12        1.17        5.63      8.02 o 
  -1  -9  12        0.46       -0.27      4.90 o 
   0  -9  12       28.23       28.77      9.72 o 
   1  -9  12        0.63       -4.42      6.60 o 
   2  -9  12       15.44       10.41     16.57 o 
   3  -9  12       41.57       35.43     13.88 o 
   4  -9  12      168.33      158.77     12.04 o 
  -4  -8  12        1.38        0.49      6.93 o 
  -3  -8  12        9.30       10.29      7.17 o 
  -2  -8  12      136.97      131.23     10.92 o 
  -1  -8  12      134.43      135.63     11.15 o 
   0  -8  12       45.16       36.00      5.75 o 
   1  -8  12      167.33      167.72     10.99 o 
   2  -8  12       33.78       22.28      6.81 o 
   3  -8  12       78.13       75.57      9.02 o 
   4  -8  12      107.06      110.32     10.83 o 
   5  -8  12       41.77       38.72     10.73 o 
  -5  -7  12       17.39        8.66     11.55 o 
  -4  -7  12       24.76       23.23      7.50 o 
  -3  -7  12       15.96       11.35      6.39 o 
  -2  -7  12       48.34       71.44      6.85 o 
  -1  -7  12        3.02       -1.53      4.04 o 
   0  -7  12      169.34      167.64     15.45 o 
   1  -7  12       20.72       15.10      6.22 o 
   2  -7  12       79.38       86.40      8.42 o 
   3  -7  12      479.13      479.75     17.41 o 
   4  -7  12      126.55      155.93     11.35 o 
   5  -7  12        2.05        9.48      6.92 o 
   6  -7  12        1.43        1.89     12.00 o 
  -5  -6  12        0.07       -5.57      5.57 o 
  -4  -6  12       16.36       13.02      6.37 o 
  -3  -6  12       67.41       82.73      7.35 o 
  -2  -6  12       60.51       58.46      6.41 o 
  -1  -6  12       82.58       80.82      6.72 o 
   0  -6  12       57.84       60.40     10.19 o 
   1  -6  12       47.60       44.87      6.76 o 
   2  -6  12      227.02      243.73     14.79 o 
   3  -6  12       90.56      104.75      9.33 o 
   4  -6  12        1.10        5.84      5.92 o 
   5  -6  12        6.88        9.34      7.61 o 
   6  -6  12        0.63       -1.32      6.64 o 
  -5  -5  12        0.60       11.00     10.15 o 
  -4  -5  12        1.92        5.89      5.12 o 
  -3  -5  12        6.87        4.40      5.37 o 
  -2  -5  12        0.40        2.78      4.01 o 
  -1  -5  12        9.53       10.66      7.36 o 
   0  -5  12      475.37      448.43     32.08 o 
   1  -5  12      518.43      516.43     16.61 o 
   2  -5  12        2.11        8.78      4.78 o 
   3  -5  12        3.08        5.08      4.94 o 
   4  -5  12        5.77        8.20      7.61 o 
   5  -5  12       19.03        9.41      7.11 o 
   6  -5  12      117.13      117.09     11.14 o 
  -5  -4  12       33.89       37.70     12.35 o 
  -4  -4  12        3.92       -1.68      4.38 o 
  -3  -4  12       66.59       64.16      7.03 o 
  -2  -4  12      187.64      185.29     14.28 o 
  -1  -4  12      336.48      327.12     13.05 o 
   0  -4  12      334.86      335.60     22.69 o 
   1  -4  12        5.14        4.88      4.34 o 
   2  -4  12       51.45       57.58     13.85 o 
   3  -4  12       20.39       22.89      5.74 o 
   4  -4  12       28.44       24.23      6.31 o 
   5  -4  12      262.93      234.47     13.88 o 
   6  -4  12      173.84      200.47     16.54 o 
  -6  -3  12       25.13       39.86     13.29 o 
  -5  -3  12        0.94        4.24     10.11 o 
  -4  -3  12       65.68       68.50      8.34 o 
  -3  -3  12       47.81       44.11      6.27 o 
  -2  -3  12        2.16        4.62      4.23 o 
  -1  -3  12      712.30      693.70     18.59 o 
   0  -3  12      272.19      251.04     11.21 o 
   1  -3  12      246.05      249.06     11.34 o 
   2  -3  12       29.79       31.17      5.83 o 
   3  -3  12       51.64       70.79      7.64 o 
   4  -3  12      489.32      461.33     52.17 o 
   5  -3  12      196.01      182.53     11.74 o 
   6  -3  12       28.29       27.47     11.47 o 
  -6  -2  12       66.64       84.53     16.71 o 
  -5  -2  12        0.71        5.44     10.82 o 
  -4  -2  12       13.00        7.07      9.88 o 
  -3  -2  12      110.90      121.04     19.66 o 
  -2  -2  12      335.33      345.48     12.82 o 
  -1  -2  12       10.26       12.22      5.82 o 
   0  -2  12      570.38      593.77     17.03 o 
   1  -2  12       74.88       79.99      7.10 o 
   2  -2  12        3.36        0.47      4.05 o 
   3  -2  12      172.70      161.42      9.74 o 
   4  -2  12      134.51      148.39     10.00 o 
   5  -2  12       67.89       65.90      8.49 o 
   6  -2  12       89.58      117.17     15.55 o 
  -7  -1  12        2.04        8.70     13.14 o 
  -6  -1  12       42.42       44.91     14.45 o 
  -5  -1  12        6.08        8.60     10.62 o 
  -4  -1  12       12.11       12.82     10.39 o 
  -3  -1  12      125.90      126.16     14.41 o 
  -2  -1  12       17.05       13.48      6.92 o 
  -1  -1  12        6.73       13.48      6.62 o 
   0  -1  12        8.01        6.49      4.15 o 
   1  -1  12      152.91      168.93      9.34 o 
   2  -1  12      335.52      354.03     19.44 o 
   3  -1  12      476.31      468.51     15.68 o 
   4  -1  12        6.52        5.92      5.33 o 
   5  -1  12       54.61       52.66     11.92 o 
   6  -1  12       28.93       21.40     10.45 o 
  -6   0  12        2.23        1.55      6.45 o 
  -5   0  12       41.05       45.28     12.61 o 
  -4   0  12      111.26      114.91     14.67 o 
  -3   0  12        8.38       10.29      8.17 o 
  -2   0  12      113.20      103.80      7.84 o 
  -1   0  12       29.33       30.61      5.55 o 
   0   0  12       57.51       51.00      6.37 o 
   1   0  12      299.93      331.21     12.73 o 
   2   0  12      317.67      334.41     13.05 o 
   3   0  12       80.06       69.25      9.09 o 
   4   0  12        0.75        7.56      7.42 o 
   5   0  12       28.69       31.08     10.01 o 
   6   0  12        1.97        0.59     10.09 o 
  -6   1  12        4.11       13.57      7.16 o 
  -5   1  12       76.63       98.78      9.77 o 
  -4   1  12        1.48        1.10      5.22 o 
  -3   1  12        5.92        2.12      7.70 o 
  -2   1  12       23.17       20.68      9.03 o 
  -1   1  12       61.24       57.78     10.40 o 
   0   1  12      701.76      672.84     20.05 o 
   1   1  12       81.09       81.26      8.76 o 
   2   1  12        9.06        6.95      4.63 o 
   3   1  12       32.50       38.80      9.23 o 
   4   1  12       42.34       41.02     10.41 o 
   5   1  12       37.50       47.79     12.59 o 
   6   1  12       72.15       60.22     14.71 o 
  -6   2  12        9.75       11.18      6.97 o 
  -5   2  12        3.98        3.80      6.43 o 
  -4   2  12       24.97       16.95      6.43 o 
  -3   2  12        0.06       -3.50      4.91 o 
  -2   2  12       25.59       14.28      5.72 o 
  -1   2  12       31.20       25.45      8.84 o 
   0   2  12       26.51       30.27      9.66 o 
   1   2  12        8.87       15.75      5.05 o 
   2   2  12      170.35      165.33     14.98 o 
   3   2  12        6.99        2.89      7.64 o 
   4   2  12       70.37       51.88     12.23 o 
   5   2  12       30.75       30.02     12.23 o 
  -6   3  12        0.49       11.39      7.79 o 
  -5   3  12       31.88       16.95      8.18 o 
  -4   3  12        0.47       -2.38      5.73 o 
  -3   3  12        1.10       10.81      5.69 o 
  -2   3  12       51.53       54.25     12.34 o 
  -1   3  12       96.39      105.66     13.53 o 
   0   3  12       31.30       23.67      4.75 o 
   1   3  12       39.32       24.35      8.76 o 
   2   3  12        8.81        9.44      7.91 o 
   3   3  12       64.09       55.33     11.64 o 
   4   3  12       78.43       75.99     14.94 o 
   5   3  12        3.53       -3.16     10.19 o 
  -5   4  12        3.62       -0.89      6.60 o 
  -4   4  12        8.01       12.49     10.68 o 
  -3   4  12       89.33       94.66     15.02 o 
  -2   4  12       24.48       19.09      8.98 o 
  -1   4  12       28.11       20.54      6.27 o 
   0   4  12        6.31       17.22      8.97 o 
   1   4  12       62.48       64.89      8.34 o 
   2   4  12        2.55       -3.44      7.64 o 
   3   4  12       15.41       14.82     10.96 o 
   4   4  12        1.68        8.62      9.68 o 
  -4   5  12       10.11       25.76      8.00 o 
  -3   5  12        0.37       -7.12      7.12 o 
  -2   5  12        4.24       19.27      6.96 o 
  -1   5  12        0.04        6.34      8.74 o 
   0   5  12        5.59       11.43      5.43 o 
   1   5  12        4.78       23.74     10.86 o 
   2   5  12       63.32       59.68      9.15 o 
   3   5  12        1.48        7.07      9.86 o 
  -3   6  12        0.49        1.19      7.27 o 
  -2   6  12        4.11       -5.16      6.68 o 
  -1   6  12        8.82       24.33     10.86 o 
   0   6  12       14.29       21.26      6.84 o 
   1   6  12       23.71       28.09      7.20 o 
   2   6  12       22.84       11.45      7.29 o 
  -1 -10  13       55.91       48.91      9.57 o 
   0 -10  13       25.23       19.81      6.24 o 
   1 -10  13        6.00        3.74     15.04 o 
   2 -10  13        1.29        6.58      7.34 o 
  -3  -9  13        5.05       11.89      8.43 o 
  -2  -9  13       39.25       42.48      9.18 o 
  -1  -9  13        9.26       13.12      7.23 o 
   0  -9  13        1.15        9.35      6.75 o 
   1  -9  13       45.06       53.20      8.61 o 
   2  -9  13        2.57       -3.48      5.97 o 
   3  -9  13        0.01        3.34      6.41 o 
   4  -9  13        0.98       -6.48      8.52 o 
  -4  -8  13        0.47       -1.39      7.53 o 
  -3  -8  13       35.32       42.37      8.72 o 
  -2  -8  13       17.79       17.59      5.79 o 
  -1  -8  13        1.60       -0.61      4.88 o 
   0  -8  13       32.76       40.99      7.85 o 
   1  -8  13      109.48       98.03      9.85 o 
   2  -8  13        7.58       13.55      6.38 o 
   3  -8  13       63.81       68.33     10.88 o 
   4  -8  13       69.69       73.73      9.77 o 
  -4  -7  13       29.53       23.89      7.93 o 
  -3  -7  13        8.43       17.80      7.05 o 
  -2  -7  13        3.01       -1.36      6.21 o 
  -1  -7  13       22.29       26.84      5.48 o 
   0  -7  13      121.46      130.21     10.16 o 
   1  -7  13       45.89       40.35      7.58 o 
   2  -7  13       99.92      104.08      9.39 o 
   3  -7  13        7.98        3.05      6.06 o 
   4  -7  13       68.49       72.22      9.66 o 
   5  -7  13      172.33      140.01     12.21 o 
  -5  -6  13       45.85       32.89      7.75 o 
  -4  -6  13        3.94        8.05      6.06 o 
  -3  -6  13        6.34       -2.02      4.82 o 
  -2  -6  13      211.38      215.95     15.69 o 
  -1  -6  13       51.63       44.89      7.19 o 
   0  -6  13       42.48       41.44      7.23 o 
   1  -6  13      192.90      171.18     10.67 o 
   2  -6  13       15.09       22.39      6.36 o 
   3  -6  13      188.94      178.80     19.78 o 
   4  -6  13      344.27      385.66     16.52 o 
   5  -6  13       39.45       39.16      8.42 o 
  -5  -5  13       21.32       36.88     12.13 o 
  -4  -5  13        0.15        1.13      5.13 o 
  -3  -5  13       10.43        6.09      4.76 o 
  -2  -5  13        2.29       13.17      5.90 o 
  -1  -5  13       25.78       28.56      6.56 o 
   0  -5  13        2.54       12.97      5.40 o 
   1  -5  13        2.04        4.05      8.74 o 
   2  -5  13      406.19      391.85     25.28 o 
   3  -5  13      399.38      414.54     15.96 o 
   4  -5  13       46.17       60.65     13.34 o 
   5  -5  13        1.28       -4.03      5.94 o 
   6  -5  13        0.19       -2.36      9.19 o 
  -5  -4  13        6.47       15.00     12.04 o 
  -4  -4  13        2.15        1.27      4.27 o 
  -3  -4  13       82.30       92.42      8.81 o 
  -2  -4  13       52.72       53.64      7.40 o 
  -1  -4  13       67.32       68.31      7.61 o 
   0  -4  13      405.97      388.91     16.32 o 
   1  -4  13       14.52       14.08      8.29 o 
   2  -4  13      199.44      202.97     11.37 o 
   3  -4  13        5.86        5.98      5.34 o 
   4  -4  13        2.61        1.05     10.45 o 
   5  -4  13        2.66       10.07     10.20 o 
   6  -4  13        3.76        1.51      7.17 o 
  -6  -3  13        0.09        1.34     12.43 o 
  -5  -3  13       30.73       35.11     12.92 o 
  -4  -3  13        5.44        3.97     10.21 o 
  -3  -3  13      100.17       79.66      9.39 o 
  -2  -3  13       79.86       84.84      8.07 o 
  -1  -3  13       17.45        6.74      7.11 o 
   0  -3  13      259.78      280.08     20.08 o 
   1  -3  13      508.06      469.77     15.93 o 
   2  -3  13       27.37       18.55      5.71 o 
   3  -3  13        1.84        4.42      5.29 o 
   4  -3  13        5.24        6.25      5.65 o 
   5  -3  13       43.52       44.10      8.27 o 
   6  -3  13       90.43      101.00     15.28 o 
  -6  -2  13       10.46        9.86     13.92 o 
  -5  -2  13       21.24       17.46     12.65 o 
  -4  -2  13       22.38       39.27     12.15 o 
  -3  -2  13       48.40       43.86      7.71 o 
  -2  -2  13        1.03       -1.35      8.04 o 
  -1  -2  13      173.80      188.46     27.29 o 
   0  -2  13      521.89      531.43     16.85 o 
   1  -2  13      119.70      123.03      8.86 o 
   2  -2  13      113.37      108.44      8.63 o 
   3  -2  13        4.23        1.89      5.10 o 
   4  -2  13       82.32       79.65     15.13 o 
   5  -2  13      107.45      108.35     14.47 o 
   6  -2  13       34.25       14.04     11.04 o 
  -6  -1  13       18.46       15.92     13.14 o 
  -5  -1  13        0.27        0.57     11.02 o 
  -4  -1  13       33.18       45.22     12.39 o 
  -3  -1  13        4.96       10.84      9.13 o 
  -2  -1  13       26.14       34.27     13.53 o 
  -1  -1  13      312.39      343.25     13.46 o 
   0  -1  13       77.66       78.09      7.43 o 
   1  -1  13        2.81        1.08      4.16 o 
   2  -1  13        2.26        4.72      4.85 o 
   3  -1  13        2.23        7.32      5.24 o 
   4  -1  13      202.36      232.86     12.70 o 
   5  -1  13      118.45      120.72     15.73 o 
   6  -1  13       15.98        8.84     10.90 o 
  -6   0  13       43.16       33.83     14.81 o 
  -5   0  13        0.10       -3.81     10.88 o 
  -4   0  13        0.52       -7.30      8.60 o 
  -3   0  13       11.97       -4.56      8.58 o 
  -2   0  13      132.03      130.79     14.67 o 
  -1   0  13        0.39       -0.49      8.56 o 
   0   0  13      141.02      148.90      9.65 o 
   1   0  13       12.70        9.87      5.03 o 
   2   0  13        3.34        9.91      7.72 o 
   3   0  13      152.81      173.97     10.68 o 
   4   0  13      129.58      139.43     15.47 o 
   5   0  13        2.33       -0.61      8.15 o 
  -6   1  13       25.35       19.83     13.59 o 
  -5   1  13        0.08       -9.23      9.23 o 
  -4   1  13       22.70       35.28     12.33 o 
  -3   1  13       45.40       59.71     12.70 o 
  -2   1  13        1.01        2.67      8.35 o 
  -1   1  13        0.09        6.30      4.40 o 
   0   1  13        0.16        2.48      4.77 o 
   1   1  13       43.20       57.76      9.20 o 
   2   1  13      290.17      320.49     13.61 o 
   3   1  13       75.84       85.51     12.92 o 
   4   1  13        2.27       -4.03      7.09 o 
   5   1  13       11.69        6.77     10.68 o 
  -5   2  13        0.97       -9.88      9.88 o 
  -4   2  13       53.22       55.53     13.08 o 
  -3   2  13       27.70       18.77     10.49 o 
  -2   2  13       14.89       30.36     10.47 o 
  -1   2  13       39.85       33.42      9.94 o 
   0   2  13        7.77        7.84      5.46 o 
   1   2  13       53.16       70.62      8.90 o 
   2   2  13        2.96        3.42      7.62 o 
   3   2  13       20.43       13.65      8.68 o 
   4   2  13       17.80       24.05     10.54 o 
   5   2  13        2.37       14.73     10.60 o 
  -5   3  13       30.44       30.73      8.52 o 
  -4   3  13        3.47        6.67      6.74 o 
  -3   3  13        7.95       -3.83      8.82 o 
  -2   3  13        1.27        3.73      8.80 o 
  -1   3  13       18.58       27.14     10.43 o 
   0   3  13       78.58       73.73     11.55 o 
   1   3  13       20.94       22.70      9.23 o 
   2   3  13        0.63        1.04      7.25 o 
   3   3  13       10.70       12.04      9.50 o 
   4   3  13        2.48        1.51      9.43 o 
  -4   4  13        7.18       -3.12      6.60 o 
  -3   4  13        8.29       13.92      7.12 o 
  -2   4  13        0.86       -5.85      5.85 o 
  -1   4  13       75.47      102.52     14.22 o 
   1   4  13       11.54        4.34      7.46 o 
   2   4  13       10.84        7.28      9.74 o 
   3   4  13        0.21        4.18      9.80 o 
  -3   5  13        0.39        2.88      7.06 o 
  -2   5  13       32.52       36.63      8.48 o 
  -1   5  13        4.30        7.81      9.76 o 
   2   5  13       51.29       54.39     13.47 o 
  -2   6  13        1.27       -3.57      9.39 o 
  -1   6  13        2.96        8.11     10.70 o 
   0   6  13        1.10        3.85     10.29 o 
  -2  -9  14        0.24        5.24      7.75 o 
  -1  -9  14        0.84       -2.65      5.48 o 
   0  -9  14       66.60       71.75      9.85 o 
   1  -9  14       20.75       23.36      7.93 o 
   2  -9  14        3.63        3.59      6.83 o 
   3  -9  14        9.70       10.14      7.45 o 
  -3  -8  14        4.37        8.89      7.62 o 
  -2  -8  14        6.40       12.01      6.31 o 
  -1  -8  14       88.61       82.63      9.98 o 
   0  -8  14       54.79       58.94      8.92 o 
   1  -8  14       14.80        3.58      6.33 o 
   2  -8  14        5.08       10.55      8.85 o 
   3  -8  14       41.81       45.24      8.69 o 
   4  -8  14        8.54        6.94      7.54 o 
  -4  -7  14        5.90       -4.76      6.56 o 
  -3  -7  14       13.70       12.70      6.03 o 
  -2  -7  14       42.57       52.12      7.20 o 
  -1  -7  14        4.15       -5.37      5.37 o 
   0  -7  14        0.84        3.46      6.03 o 
   1  -7  14      144.17      163.75     11.56 o 
   2  -7  14       29.45       36.35      8.83 o 
   3  -7  14       44.67       36.05      8.29 o 
   4  -7  14       53.55       55.69     20.58 o 
  -4  -6  14        1.33        5.49      5.53 o 
  -3  -6  14       83.60       80.13      7.80 o 
  -2  -6  14       72.35       65.17      9.22 o 
  -1  -6  14        3.98        8.18      7.37 o 
   0  -6  14       93.13       75.86      8.57 o 
   1  -6  14       33.97       48.82      7.90 o 
   2  -6  14       82.70       93.90      9.41 o 
   3  -6  14       86.86       90.42      9.71 o 
   4  -6  14       10.63        2.09      6.91 o 
   5  -6  14       50.46       52.26     11.52 o 
  -4  -5  14       26.80       18.97      6.42 o 
  -3  -5  14       49.25       50.70     10.07 o 
  -2  -5  14       20.28       18.88     11.13 o 
  -1  -5  14        0.91        1.16      6.51 o 
   0  -5  14       36.80       42.23      7.04 o 
   1  -5  14       31.86       28.91      6.83 o 
   2  -5  14       74.77       85.52      9.97 o 
   3  -5  14       35.36       32.01      7.45 o 
   4  -5  14      146.30      143.35     15.31 o 
   5  -5  14      162.26      196.93     13.31 o 
  -5  -4  14       17.69       -2.96     11.94 o 
  -4  -4  14       20.00       45.26     13.61 o 
  -3  -4  14        0.82       -1.54      5.38 o 
  -2  -4  14       31.27       37.45      7.30 o 
  -1  -4  14       32.78       35.05      6.87 o 
   0  -4  14       19.73       14.45      5.87 o 
   1  -4  14       75.59       80.24      8.60 o 
   2  -4  14      225.25      227.13     12.39 o 
   3  -4  14      189.10      176.87     12.87 o 
   4  -4  14      200.24      208.78     12.75 o 
   5  -4  14       12.33       12.37      7.53 o 
  -5  -3  14        0.65       -5.79     12.04 o 
  -4  -3  14        0.29       -6.15     10.11 o 
  -3  -3  14       26.67       30.94      6.68 o 
  -2  -3  14       43.45       45.80     15.94 o 
  -1  -3  14      157.66      181.45     11.28 o 
   0  -3  14       70.69       69.77      8.23 o 
   1  -3  14       22.98       14.90      9.79 o 
   2  -3  14       55.98       54.82      9.21 o 
   3  -3  14      226.69      251.81     13.45 o 
   4  -3  14       57.40       71.82      8.92 o 
   5  -3  14        0.80        0.83      8.10 o 
  -5  -2  14       14.07        8.50     12.96 o 
  -4  -2  14       10.29        8.29     11.09 o 
  -3  -2  14        5.63       14.92     10.13 o 
  -2  -2  14      115.84      122.98     17.93 o 
  -1  -2  14       46.93       44.39      7.28 o 
   0  -2  14       30.42       31.96      6.84 o 
   1  -2  14       20.88       21.66      6.07 o 
   2  -2  14      318.44      316.38     18.33 o 
   3  -2  14       17.94       16.56      6.18 o 
   4  -2  14       20.20        9.82      6.97 o 
   5  -2  14        5.36        8.58     10.29 o 
  -5  -1  14        6.59        4.16     11.39 o 
  -4  -1  14       17.54       14.24     10.56 o 
  -3  -1  14       20.11       21.42     11.09 o 
  -2  -1  14      115.48      112.69     10.67 o 
  -1  -1  14        0.93       -2.86      4.79 o 
   0  -1  14      211.24      222.64     14.06 o 
   1  -1  14      140.60      146.22     10.28 o 
   2  -1  14       35.69       33.94      6.72 o 
   3  -1  14       43.11       51.64      7.75 o 
   4  -1  14        4.64        9.92      9.43 o 
   5  -1  14       12.25       28.92     11.88 o 
  -5   0  14       11.59       -0.69     11.13 o 
  -4   0  14       10.26        3.95     10.39 o 
  -3   0  14       26.85       10.37      9.29 o 
  -2   0  14        0.67       -3.04      8.52 o 
  -1   0  14       33.32       30.65     11.55 o 
   0   0  14      272.75      282.87     28.57 o 
   1   0  14       14.31        6.84      5.73 o 
   2   0  14       47.60       56.32     11.59 o 
   3   0  14        2.00       10.64      8.03 o 
   4   0  14       10.86       12.06      9.01 o 
   5   0  14      141.79      121.88     16.97 o 
  -5   1  14        4.61       -0.61     11.31 o 
  -4   1  14       16.27       22.21     11.70 o 
  -3   1  14        0.60       -8.42      8.42 o 
  -2   1  14        6.29       15.18     10.01 o 
  -1   1  14       68.29       63.11     12.37 o 
   0   1  14        0.38       -2.87      5.21 o 
   1   1  14        0.02       -4.84      4.84 o 
   2   1  14        0.27        0.48      5.69 o 
   3   1  14        0.93        2.49      7.95 o 
   4   1  14      147.54      160.62     17.57 o 
  -5   2  14        1.24       -5.69     11.74 o 
  -4   2  14        0.27       -4.10      9.94 o 
  -3   2  14        1.52       -9.23      9.23 o 
  -2   2  14       23.20       44.95     12.13 o 
  -1   2  14       33.76       31.51     10.64 o 
   0   2  14        1.92        3.27      5.69 o 
   1   2  14       22.13       29.95      7.06 o 
   2   2  14       47.28       68.35     12.57 o 
   3   2  14       22.69       18.12     10.70 o 
   4   2  14       10.00       13.61     11.45 o 
  -4   3  14       13.08        7.38     11.57 o 
  -3   3  14       23.65       12.29     11.45 o 
  -2   3  14        1.71        5.89     10.21 o 
  -1   3  14       19.09        3.53      9.11 o 
   0   3  14        1.95        3.26      8.93 o 
   1   3  14        1.57        3.53      8.19 o 
   2   3  14       23.53       25.78     10.68 o 
   3   3  14       20.98       40.49     12.51 o 
  -3   4  14        0.01       -6.75      9.97 o 
  -2   4  14        5.81       11.05     10.86 o 
  -1   4  14        0.75       16.22     10.80 o 
   2   4  14        3.54        1.63      9.50 o 
  -2   5  14        2.26        4.79     12.02 o 
   0  -9  15        6.99        9.69      7.58 o 
   1  -9  15        2.31        0.73      7.54 o 
  -2  -8  15        3.55        7.13      6.68 o 
  -1  -8  15        8.96       18.38     13.30 o 
   0  -8  15        1.55        5.02     10.30 o 
   1  -8  15       18.58       19.87      7.69 o 
   2  -8  15       87.77       85.54     10.69 o 
   3  -8  15       20.53       18.74      8.85 o 
  -3  -7  15        0.80       -4.45      5.52 o 
  -2  -7  15        5.21       -6.04      6.04 o 
  -1  -7  15        1.10       -5.44      5.44 o 
   0  -7  15      154.55      147.15     11.85 o 
   1  -7  15       11.36       16.34      6.80 o 
   2  -7  15        9.07       16.59      7.17 o 
   3  -7  15       90.95       92.97     11.01 o 
   4  -7  15       36.01       31.40     22.98 o 
  -4  -6  15        7.68       13.44     11.89 o 
  -3  -6  15        9.21       26.27      7.50 o 
  -2  -6  15        4.56        7.30      7.18 o 
  -1  -6  15       85.56      101.77     16.89 o 
   0  -6  15       32.60       30.06      7.50 o 
   1  -6  15       14.92        9.49      6.49 o 
   2  -6  15      108.57      108.70     11.50 o 
   3  -6  15       14.43       21.92      7.74 o 
   4  -6  15        7.81        3.57      7.36 o 
  -4  -5  15        2.61        3.02     13.29 o 
  -3  -5  15        3.88       -3.33      6.07 o 
  -2  -5  15       20.42       31.80      7.92 o 
  -1  -5  15      121.43      131.06     10.94 o 
   0  -5  15        2.68        8.20      6.12 o 
   1  -5  15        9.66        4.67      7.81 o 
   2  -5  15        4.61        9.85      6.45 o 
   3  -5  15       33.20       43.16      9.61 o 
   4  -5  15       36.11       12.61      7.73 o 
  -5  -4  15        1.44       -8.91     12.17 o 
  -4  -4  15        6.25       -7.11     11.37 o 
  -3  -4  15       79.30       89.69      9.42 o 
  -2  -4  15       73.33       95.91     26.50 o 
  -1  -4  15        1.53       -3.31      5.58 o 
   0  -4  15       11.22        7.71      6.00 o 
   1  -4  15       22.16       19.46      6.36 o 
   2  -4  15       12.99       17.85      9.05 o 
   3  -4  15       65.52       57.99      9.04 o 
   4  -4  15       91.60       75.39     14.99 o 
   5  -4  15       48.91       57.95      9.88 o 
  -5  -3  15        1.31        2.24     12.45 o 
  -4  -3  15       21.05       28.43     13.61 o 
  -3  -3  15        5.99       21.38     12.57 o 
  -2  -3  15       24.22       39.49      7.39 o 
  -1  -3  15       60.37       68.51      8.49 o 
   0  -3  15      100.81       81.66      8.88 o 
   1  -3  15      182.96      194.00     11.86 o 
   2  -3  15      184.59      198.11     22.44 o 
   3  -3  15       35.46       41.43      9.01 o 
   4  -3  15       20.09       32.46      8.10 o 
   5  -3  15       63.42       62.42     11.13 o 
  -5  -2  15       12.64       44.04     14.98 o 
  -4  -2  15        4.56       -0.90     11.62 o 
  -3  -2  15        1.07       -7.70      9.72 o 
  -2  -2  15       33.34       42.17      7.94 o 
  -1  -2  15        1.93        0.10      5.05 o 
   0  -2  15        0.20        3.66      9.80 o 
   1  -2  15       49.82       55.60      8.07 o 
   2  -2  15        6.98       11.29      5.78 o 
   3  -2  15       88.10      100.62     10.12 o 
   4  -2  15      152.22      161.33     19.93 o 
   5  -2  15       38.41       39.31     13.59 o 
  -5  -1  15        0.15       12.23     13.06 o 
  -4  -1  15        5.17       22.54     13.12 o 
  -3  -1  15       10.87        3.51     11.04 o 
  -2  -1  15       27.16       11.62      9.43 o 
  -1  -1  15      131.11      141.64     10.38 o 
   0  -1  15       41.73       50.18      7.73 o 
   1  -1  15        5.47        3.15      5.66 o 
   2  -1  15       31.40       24.53      6.90 o 
   3  -1  15       56.98       56.40     12.91 o 
   4  -1  15       15.43       23.25     11.74 o 
  -5   0  15        8.00       11.78     12.13 o 
  -4   0  15        3.95       35.72     13.82 o 
  -3   0  15        6.96       -4.48      9.97 o 
  -2   0  15       28.31        8.42     10.17 o 
  -1   0  15       61.43       71.89      9.57 o 
   0   0  15       18.06       23.72      6.74 o 
   1   0  15       19.84       19.67      6.64 o 
   2   0  15      141.58      162.25     11.49 o 
   3   0  15        4.59        7.81      9.11 o 
   4   0  15       14.62       22.15      9.72 o 
  -4   1  15       14.87       -1.73     10.98 o 
  -3   1  15       12.96        9.46     11.47 o 
  -2   1  15       75.08       63.09     13.86 o 
  -1   1  15        0.48       -2.14      9.25 o 
   0   1  15       27.81       31.05      6.99 o 
   1   1  15       25.05       26.60      6.98 o 
   2   1  15        4.22        0.84      8.38 o 
   3   1  15        6.34       16.57     10.60 o 
   4   1  15        0.37       -3.14      9.33 o 
  -4   2  15        1.07       14.94     12.65 o 
  -3   2  15        8.39        1.51     10.58 o 
  -2   2  15        0.73        1.69      9.94 o 
  -1   2  15        1.22        2.20      9.33 o 
   0   2  15       32.39       31.02     12.00 o 
   1   2  15       13.23       13.20      9.82 o 
   2   2  15        1.32        4.30      9.35 o 
   3   2  15        3.79       -4.46      9.82 o 
  -3   3  15        0.46        0.67     11.33 o 
  -2   3  15        0.88       -3.69     10.45 o 
  -1   3  15       33.74       23.11     11.62 o 
   2   3  15        3.89       -0.22      9.01 o 
  -2   4  15        3.34       -8.64     11.05 o 
  -1  -8  16        0.24        7.31      7.40 o 
   0  -8  16        0.05       -0.89      7.27 o 
   1  -8  16        0.56        6.95      7.56 o 
  -2  -7  16        0.20        2.77      7.48 o 
  -1  -7  16        7.13        2.73      7.53 o 
   0  -7  16        8.24       19.69      7.62 o 
   1  -7  16        2.31       15.13      7.76 o 
   2  -7  16       90.82       94.93     14.07 o 
   3  -7  16       79.40       80.71     11.00 o 
  -3  -6  16        0.10       -7.18      7.18 o 
  -2  -6  16        4.05        4.47      7.83 o 
  -1  -6  16        1.49       10.92      8.11 o 
   0  -6  16       11.59        1.98      6.15 o 
   1  -6  16       32.23       27.65      7.79 o 
   2  -6  16       35.89       35.81      8.83 o 
   3  -6  16       20.91       23.70      8.48 o 
  -3  -5  16        0.73        5.84      7.46 o 
  -2  -5  16        5.67        8.97      7.07 o 
  -1  -5  16        0.21        3.00      6.37 o 
   0  -5  16      111.98      114.20     20.17 o 
   1  -5  16       71.76       53.15      8.93 o 
   2  -5  16       38.99       28.75      8.07 o 
   3  -5  16       41.48       48.58      9.46 o 
   4  -5  16        1.77       -3.20      7.41 o 
  -4  -4  16       38.48       14.33     14.94 o 
  -3  -4  16        0.51        4.56      8.28 o 
  -2  -4  16       15.83       10.97      7.03 o 
  -1  -4  16       77.45       88.08     15.61 o 
   0  -4  16       45.46       57.06     10.92 o 
   1  -4  16        0.83       -5.97      5.97 o 
   2  -4  16        3.90        6.98      6.79 o 
   3  -4  16       60.10       66.10     11.64 o 
   4  -4  16        0.73       -6.92      6.92 o 
  -4  -3  16        1.17       19.44     12.90 o 
  -3  -3  16       11.59       10.11     12.10 o 
  -2  -3  16       22.67       28.05      7.39 o 
  -1  -3  16       56.69       66.54     11.09 o 
   0  -3  16       11.18       12.80      6.47 o 
   1  -3  16       25.84       32.04      7.59 o 
   2  -3  16       31.95       25.35      7.21 o 
   3  -3  16       95.35      120.92     11.23 o 
   4  -3  16       81.83       78.36     10.29 o 
  -4  -2  16        0.13       -5.73     12.41 o 
  -3  -2  16       38.34       30.91     14.12 o 
  -2  -2  16        6.77       10.27     11.07 o 
  -1  -2  16       39.54       34.73      7.78 o 
   0  -2  16       35.46       16.79      6.93 o 
   1  -2  16        4.78        9.59      8.81 o 
   2  -2  16       36.15       28.55     15.67 o 
   3  -2  16       48.48       41.30     14.87 o 
   4  -2  16       12.06       12.31     10.43 o 
  -4  -1  16       25.43       15.81     12.19 o 
  -3  -1  16        3.70       -4.14     11.02 o 
  -2  -1  16        1.48        9.25     10.92 o 
  -1  -1  16       12.82       20.08      6.97 o 
   0  -1  16       85.50       89.66      9.41 o 
   1  -1  16       52.51       63.01      9.44 o 
   2  -1  16       91.99      105.14     10.20 o 
   3  -1  16       12.98        6.37      6.98 o 
  -4   0  16        0.40        1.87     12.29 o 
  -3   0  16        8.69        3.20     11.21 o 
  -2   0  16       20.87       39.37     12.68 o 
  -1   0  16        6.95       12.45     10.74 o 
   0   0  16        4.85        9.55      9.01 o 
   1   0  16       29.39       40.35      8.17 o 
   2   0  16        0.57        1.86      6.08 o 
   3   0  16       42.63       37.44     13.06 o 
  -3   1  16        0.35        7.95     11.64 o 
  -2   1  16        6.73        5.56     11.49 o 
  -1   1  16       25.86       48.58     12.92 o 
   0   1  16       16.70        9.37     10.82 o 
   1   1  16        6.85        8.18      6.30 o 
   2   1  16        4.91       12.65      9.86 o 
  -3   2  16        3.85       21.40     13.25 o 
  -2   2  16        6.50       16.69     11.82 o 
  -1   2  16       50.44       61.68     14.41 o 
   0   2  16        2.74        2.40      9.97 o 
   1   2  16        0.22       -8.07      8.07 o 
   2   2  16       23.99       22.05     11.64 o 
  -1   3  16        1.56       -7.81      9.66 o 
   0  -7  17        8.43       13.39      7.53 o 
  -2  -6  17       12.18       24.27     10.09 o 
  -1  -6  17        0.20       -6.38      6.38 o 
   0  -6  17        4.29        1.20      6.71 o 
   1  -6  17        5.61        4.68      6.76 o 
   2  -6  17       37.56       38.46      9.65 o 
  -2  -5  17        0.05       24.29      8.52 o 
  -1  -5  17       16.37        2.03      7.47 o 
   0  -5  17        1.54        3.17     14.55 o 
   1  -5  17        1.23       -0.45      6.49 o 
   2  -5  17       70.58       70.00     10.12 o 
  -3  -4  17        5.34       11.09     12.92 o 
  -2  -4  17       18.54       10.07      7.25 o 
  -1  -4  17        9.35       10.77     10.57 o 
   0  -4  17        1.81        1.37      6.77 o 
   1  -4  17      148.12      156.66     24.55 o 
   2  -4  17       39.25       32.11      8.68 o 
   3  -4  17        0.71       -6.86      6.86 o 
  -3  -3  17        3.87       -1.00     11.37 o 
  -2  -3  17        0.39       -5.06      7.98 o 
  -1  -3  17        0.47        1.58      6.87 o 
   0  -3  17       27.76       33.55      8.39 o 
   1  -3  17       27.90       35.99      8.42 o 
   2  -3  17       12.54        9.29      7.48 o 
   3  -3  17       21.11       33.47      9.12 o 
  -3  -2  17        1.72        7.13     11.57 o 
  -2  -2  17        0.36        0.67     11.35 o 
  -1  -2  17       32.68       30.11      7.90 o 
   0  -2  17        9.15        5.46      6.99 o 
   1  -2  17        0.33        0.94      6.95 o 
   2  -2  17        8.40        0.61      6.76 o 
   3  -2  17       10.85       12.94      7.34 o 
  -3  -1  17       13.60       -0.77     11.98 o 
  -2  -1  17       37.04       38.39     14.35 o 
  -1  -1  17       16.66       19.30     11.70 o 
   0  -1  17       23.97       26.66      7.80 o 
   1  -1  17        8.29       11.87      7.09 o 
   2  -1  17        2.07        0.93      6.92 o 
  -2   0  17        2.40       17.50     12.96 o 
  -1   0  17       21.51       25.43     12.63 o 
   0   0  17        3.55       -1.55      8.29 o 
   1   0  17        0.37        0.88      6.96 o 
   2   0  17       15.70       16.59     10.43 o 
  -2   1  17       17.63       13.18     13.82 o 
  -1   1  17        3.89       -2.98     11.45 o 
   0   1  17       36.88       39.27     12.88 o 
   1   1  17        7.47        7.35     18.87 o 
  -1  -4  18        0.07       -8.98     10.90 o 
   0  -4  18        2.27        3.78      7.52 o 
   1  -4  18        0.07        1.30      7.25 o 
  -1  -3  18       18.23       18.32      8.06 o 
   0  -3  18        0.27       -0.18      7.35 o 
   1  -3  18        6.28        6.64      8.24 o 
  -1  -2  18       13.50       35.89     14.10 o 
   0  -2  18        5.90        6.17      7.26 o 
   1  -2  18       50.58       60.44      9.97 o 
                                                 
